# Supplementary material for: Clinician-Based Functional Scoring and Genomic Insights for Prognostic Stratification in Wolf–Hirschhorn Syndrome
Source: Genes (Basel). 2025 Jul 12;16(7):820. doi: 10.3390/genes16070820 (PMC12294571; doi:10.3390/genes16070820)
Supplement: Supplementary file 1 [file genes-16-00820-s001.zip]

Archive with 3 entries (3 files):
- finalsuppl.pdf
- Table S2 final Supplemental data.xlsx
- TABLE S9.xlsx
