# Supplementary material for: Clinician-Based Functional Scoring and Genomic Insights for Prognostic Stratification in Wolf–Hirschhorn Syndrome
Source: Genes (Basel). 2025 Jul 12;16(7):820. doi: 10.3390/genes16070820 (PMC12294571; doi:10.3390/genes16070820)
Supplement: Supplementary file 1 [file genes-16-00820-s001.zip › Table S2 final Supplemental data.xlsx]

## Sheet: Descriptives&Frequencies
Supplementary data.
Article title: Clinician-Based Functional Scoring and Genomic Insights for Prognostic Stratification in Wolf-Hirschhorn Syndrome
journal name:Genes (MDPI)
Authors: Nevado, J et al.,
Affiliation and e-mail address of the corresponding autor: Julián Nevado, BSc, Ph.D, MBA. Instituto de Genética Médica y Molecular (INGEMM), IdiPAZ; Hospital Universitario la Paz, Paseo de la Castellana 261, Madrid, 28046, Spain.
Mail to: jnevado@salud.madrid.org
		patient	mortality	deletionsize (Mb)	addtionalduplication (Mb)	adddup	subpopulation	ageevalyears	agediagmonth	priorsuspciicon	sex	weghtbirth	heightatbirth	OFCbirth	gestweek	IUGR	medrofaillure	seizures	ageseizuresmonths	seizureswfever	seizuresnofever	Status	NumStatus	ICUStatus	AEDS	numberFAES	monotherapy	maxAEDSsimul	tookAEDSnonow	crisiscontrol	abletosupporthead	abletoseat	abletoseatunaided	abletowalkwithhelp	abletowalkunaided	abletoeatunaided	Non-sphincter control	abletocommunicatewithenvironment	communication with alternative tools	able to say words	able to make sentences	Ciagastrostomy	Cardiovascular anomalies	Nefruouro anomalies	ophthalmologyalt	Hear problems	Recurrent respiratory infections	MRI	SNC malformation by MRI
N	valid	140	140	140	140	140	140	139	139	140	140	137	137	137	137	139	136	137	135	135	135	135	135	135	135	135	135	135	135	136	137	137	137	137	137	137	137	137	137	137	137	137	137	137	137	137	137	133	133
	lost	0	0	0	0	0	0	1	1	0	0	3	3	3	3	1	4	3	5	5	5	5	5	5	5	5	5	5	5	4	3	3	3	3	3	3	3	3	3	3	3	3	3	3	3	3	3	7	7
Mean			0.0571429	9.11989	2.83499	0.442857	0.461111	8.7108	27.1045	0.814286	0.678571	1991.04	43.7336	31.2891	36.6226	0.942446	0.845588	0.919708	9.80074	0.711111	0.6	0.592593	3.02963	0.42963	0.859259	2.15556	0.474074	1.59259	0.148148	3.63235	0.890511	0.751825	0.671533	0.569343	0.372263	0.277372	0.781022	0.905109	0.693431	0.343066	0.138686	0.109489	0.445255	0.532847	0.569343	0.408759	0.583942	0.75188	0.548872
ST Error of the mean			0.0196878	0.572828	0.597516	0.0421316	0.0423401	1.1236	4.45077	0.032984	0.0396125	44.1367	0.302685	0.240611	0.251716	0.0198256	0.0310995	0.0233019	0.573198	0.0391545	0.0423207	0.0424463	0.555782	0.0427635	0.0300414	0.12346	0.0431353	0.0795901	0.0306886	0.139173	0.0267754	0.0370398	0.0402726	0.0424603	0.0414519	0.0383901	0.0354619	0.02513	0.0395363	0.040708	0.0296366	0.0267754	0.0426169	0.042782	0.0424603	0.0421547	0.0422661	0.037594	0.043311
Median			0	8.575	0	0	0	5	11	1	1	1980	44	31	37	1	1	1	9	1	1	1	1	0	1	2	0	2	0	4	1	1	1	1	0	0	1	1	1	0	0	0	0	1	1	0	1	1	1
St Deviation			0.232949	6.77779	7.06991	0.498508	0.500975	13.247	52.4738	0.390272	0.468702	516.606	3.54283	2.81628	2.94626	0.23374	0.362679	0.272742	6.65995	0.454934	0.491723	0.493182	6.4576	0.496867	0.349049	1.43447	0.501187	0.924753	0.35657	1.62302	0.313398	0.433539	0.471379	0.496985	0.485182	0.449345	0.415071	0.294139	0.462761	0.476475	0.346887	0.313398	0.498818	0.500751	0.496985	0.493409	0.494712	0.433555	0.499487
Variance			0.0542652	45.9385	49.9836	0.24851	0.250976	175.484	2753.5	0.152312	0.219681	266882	12.5517	7.93142	8.68044	0.0546346	0.131536	0.0743881	44.355	0.206965	0.241791	0.243228	41.7006	0.246877	0.121835	2.05771	0.251189	0.855169	0.127142	2.6342	0.0982181	0.187956	0.222198	0.246994	0.235401	0.201911	0.172284	0.0865178	0.214148	0.227029	0.120331	0.0982181	0.248819	0.250751	0.246994	0.243452	0.24474	0.18797	0.249487
Range			1	41.49	59	1	1	132	384	1	1	3698.41	22.5	19.5	25	1	1	1	36	1	1	1	55	1	1	6	1	5	1	6	1	1	1	1	1	1	1	1	1	1	1	1	1	1	1	1	1	1	1
Mínimum			0	0.01	0	0	0	0.0001	0.0001	0	0	1.587	29.5	19.5	17	0	0	0	0	0	0	0	0	0	0	0	0	0	0	0	0	0	0	0	0	0	0	0	0	0	0	0	0	0	0	0	0	0	0
Máximum			1	41.5	59	1	1	132	384	1	1	3700	52	39	42	1	1	1	36	1	1	1	55	1	1	6	1	5	1	6	1	1	1	1	1	1	1	1	1	1	1	1	1	1	1	1	1	1	1
Table of frequencies
patient
		Frequency	%	Valid %	acumulated %
Inlcluded	1	1	0.714286	0.714286	0.714286
	10	1	0.714286	0.714286	1.42857
	100 Ven	1	0.714286	0.714286	2.14286
	101	1	0.714286	0.714286	2.85714
	102 Arg	1	0.714286	0.714286	3.57143
	103 Arg	1	0.714286	0.714286	4.28571
	104	1	0.714286	0.714286	5
	105 Arg	1	0.714286	0.714286	5.71429
	106 Arg	1	0.714286	0.714286	6.42857
	107 Arg	1	0.714286	0.714286	7.14286
	108 Arg	1	0.714286	0.714286	7.85714
	109 Mex	1	0.714286	0.714286	8.57143
	11	1	0.714286	0.714286	9.28571
	110 Mex	1	0.714286	0.714286	10
	111 Mex	1	0.714286	0.714286	10.7143
	112 Mex	1	0.714286	0.714286	11.4286
	113 Eq	1	0.714286	0.714286	12.1429
	114 Eq	1	0.714286	0.714286	12.8571
	115 Arg	1	0.714286	0.714286	13.5714
	116 Arg	1	0.714286	0.714286	14.2857
	117 Arg	1	0.714286	0.714286	15
	118 Eq	1	0.714286	0.714286	15.7143
	119 Col	1	0.714286	0.714286	16.4286
	12	1	0.714286	0.714286	17.1429
	120 Mex	1	0.714286	0.714286	17.8571
	121 Mex	1	0.714286	0.714286	18.5714
	122 Mex	1	0.714286	0.714286	19.2857
	123 Per	1	0.714286	0.714286	20
	124	1	0.714286	0.714286	20.7143
	125	1	0.714286	0.714286	21.4286
	126	1	0.714286	0.714286	22.1429
	127	1	0.714286	0.714286	22.8571
	128	1	0.714286	0.714286	23.5714
	129 Mex	1	0.714286	0.714286	24.2857
	13	1	0.714286	0.714286	25
	130	1	0.714286	0.714286	25.7143
	131	1	0.714286	0.714286	26.4286
	132	1	0.714286	0.714286	27.1429
	133	1	0.714286	0.714286	27.8571
	134	1	0.714286	0.714286	28.5714
	135	1	0.714286	0.714286	29.2857
	136	1	0.714286	0.714286	30
	137 ch	1	0.714286	0.714286	30.7143
	138	1	0.714286	0.714286	31.4286
	139	1	0.714286	0.714286	32.1429
	14	1	0.714286	0.714286	32.8571
	140 Mex	1	0.714286	0.714286	33.5714
	15	1	0.714286	0.714286	34.2857
	16	1	0.714286	0.714286	35
	17	1	0.714286	0.714286	35.7143
	18	1	0.714286	0.714286	36.4286
	19	1	0.714286	0.714286	37.1429
	2	1	0.714286	0.714286	37.8571
	20	1	0.714286	0.714286	38.5714
	21	1	0.714286	0.714286	39.2857
	22	1	0.714286	0.714286	40
	23	1	0.714286	0.714286	40.7143
	24	1	0.714286	0.714286	41.4286
	25	1	0.714286	0.714286	42.1429
	26	1	0.714286	0.714286	42.8571
	27	1	0.714286	0.714286	43.5714
	28	1	0.714286	0.714286	44.2857
	29	1	0.714286	0.714286	45
	3	1	0.714286	0.714286	45.7143
	30	1	0.714286	0.714286	46.4286
	31	1	0.714286	0.714286	47.1429
	32	1	0.714286	0.714286	47.8571
	33	1	0.714286	0.714286	48.5714
	34	1	0.714286	0.714286	49.2857
	35	1	0.714286	0.714286	50
	36	1	0.714286	0.714286	50.7143
	37	1	0.714286	0.714286	51.4286
	38	1	0.714286	0.714286	52.1429
	39	1	0.714286	0.714286	52.8571
	4	1	0.714286	0.714286	53.5714
	40	1	0.714286	0.714286	54.2857
	41	1	0.714286	0.714286	55
	42	1	0.714286	0.714286	55.7143
	43	1	0.714286	0.714286	56.4286
	44	1	0.714286	0.714286	57.1429
	45	1	0.714286	0.714286	57.8571
	46	1	0.714286	0.714286	58.5714
	47	1	0.714286	0.714286	59.2857
	48	1	0.714286	0.714286	60
	49	1	0.714286	0.714286	60.7143
	5	1	0.714286	0.714286	61.4286
	50	1	0.714286	0.714286	62.1429
	51	1	0.714286	0.714286	62.8571
	52	1	0.714286	0.714286	63.5714
	53 Ch	1	0.714286	0.714286	64.2857
	54	1	0.714286	0.714286	65
	55 Arg	1	0.714286	0.714286	65.7143
	56 Arg	1	0.714286	0.714286	66.4286
	57 Arg	1	0.714286	0.714286	67.1429
	58 Arg	1	0.714286	0.714286	67.8571
	59 Arg	1	0.714286	0.714286	68.5714
	6	1	0.714286	0.714286	69.2857
	60 Arg	1	0.714286	0.714286	70
	61 Arg	1	0.714286	0.714286	70.7143
	62 Arg	1	0.714286	0.714286	71.4286
	63 Arg	1	0.714286	0.714286	72.1429
	64 Arg	1	0.714286	0.714286	72.8571
	65 Arg	1	0.714286	0.714286	73.5714
	66 Arg	1	0.714286	0.714286	74.2857
	67 Ch	1	0.714286	0.714286	75
	68 Ch	1	0.714286	0.714286	75.7143
	69 Arg	1	0.714286	0.714286	76.4286
	7	1	0.714286	0.714286	77.1429
	70 Ch	1	0.714286	0.714286	77.8571
	71 Arg	1	0.714286	0.714286	78.5714
	72 Arg	1	0.714286	0.714286	79.2857
	73 Arg	1	0.714286	0.714286	80
	74 Arg	1	0.714286	0.714286	80.7143
	75 Arg	1	0.714286	0.714286	81.4286
	76 Col	1	0.714286	0.714286	82.1429
	77	1	0.714286	0.714286	82.8571
	78	1	0.714286	0.714286	83.5714
	79	1	0.714286	0.714286	84.2857
	8	1	0.714286	0.714286	85
	80	1	0.714286	0.714286	85.7143
	81 Arg	1	0.714286	0.714286	86.4286
	82 Arg	1	0.714286	0.714286	87.1429
	83 Arg	1	0.714286	0.714286	87.8571
	84 Arg	1	0.714286	0.714286	88.5714
	85 Arg	1	0.714286	0.714286	89.2857
	86 Arg	1	0.714286	0.714286	90
	87 Arg	1	0.714286	0.714286	90.7143
	88 Arg	1	0.714286	0.714286	91.4286
	89 Arg	1	0.714286	0.714286	92.1429
	9	1	0.714286	0.714286	92.8571
	90 Arg	1	0.714286	0.714286	93.5714
	91 Arg	1	0.714286	0.714286	94.2857
	92 Ven	1	0.714286	0.714286	95
	93 Ven	1	0.714286	0.714286	95.7143
	94 Ven	1	0.714286	0.714286	96.4286
	95 Ven	1	0.714286	0.714286	97.1429
	96 Ven	1	0.714286	0.714286	97.8571
	97	1	0.714286	0.714286	98.5714
	98	1	0.714286	0.714286	99.2857
	99	1	0.714286	0.714286	100
	Total	140	100	100
mortality
		Frequency	%	Valid %	acumulated %
Included	,00	132	94.2857	94.2857	94.2857
	1,00	8	5.71429	5.71429	100
	Total	140	100	100
origen
		Frequency	%	Valid %	acumulated %
Included	1,00	75	53.5714	53.5714	53.5714
	2,00	65	46.4286	46.4286	100
	Total	140	100	100
deletionsize
		Frequency	%	Valid %	acumulated %
Included	,01	1	0.714286	0.714286	0.714286
	,68	1	0.714286	0.714286	1.42857
	,73	1	0.714286	0.714286	2.14286
	,92	1	0.714286	0.714286	2.85714
	,95	1	0.714286	0.714286	3.57143
	,98	1	0.714286	0.714286	4.28571
	1,30	1	0.714286	0.714286	5
	1,31	1	0.714286	0.714286	5.71429
	1,39	1	0.714286	0.714286	6.42857
	1,77	1	0.714286	0.714286	7.14286
	1,99	1	0.714286	0.714286	7.85714
	2,01	2	1.42857	1.42857	9.28571
	2,19	1	0.714286	0.714286	10
	2,38	1	0.714286	0.714286	10.7143
	2,40	1	0.714286	0.714286	11.4286
	2,48	1	0.714286	0.714286	12.1429
	2,55	1	0.714286	0.714286	12.8571
	2,57	1	0.714286	0.714286	13.5714
	2,79	1	0.714286	0.714286	14.2857
	2,90	1	0.714286	0.714286	15
	2,99	1	0.714286	0.714286	15.7143
	3,03	1	0.714286	0.714286	16.4286
	3,20	2	1.42857	1.42857	17.8571
	3,34	1	0.714286	0.714286	18.5714
	3,40	1	0.714286	0.714286	19.2857
	3,45	1	0.714286	0.714286	20
	3,50	1	0.714286	0.714286	20.7143
	3,53	1	0.714286	0.714286	21.4286
	3,76	2	1.42857	1.42857	22.8571
	3,87	1	0.714286	0.714286	23.5714
	3,88	1	0.714286	0.714286	24.2857
	3,92	1	0.714286	0.714286	25
	3,94	1	0.714286	0.714286	25.7143
	3,98	1	0.714286	0.714286	26.4286
	4,10	1	0.714286	0.714286	27.1429
	4,16	2	1.42857	1.42857	28.5714
	4,17	1	0.714286	0.714286	29.2857
	4,45	1	0.714286	0.714286	30
	4,81	1	0.714286	0.714286	30.7143
	4,90	2	1.42857	1.42857	32.1429
	5,01	1	0.714286	0.714286	32.8571
	5,55	2	1.42857	1.42857	34.2857
	5,63	1	0.714286	0.714286	35
	5,77	1	0.714286	0.714286	35.7143
	5,94	1	0.714286	0.714286	36.4286
	5,95	1	0.714286	0.714286	37.1429
	6,09	1	0.714286	0.714286	37.8571
	6,20	1	0.714286	0.714286	38.5714
	6,25	1	0.714286	0.714286	39.2857
	6,33	1	0.714286	0.714286	40
	6,41	1	0.714286	0.714286	40.7143
	6,52	1	0.714286	0.714286	41.4286
	6,62	1	0.714286	0.714286	42.1429
	6,92	1	0.714286	0.714286	42.8571
	7,03	1	0.714286	0.714286	43.5714
	7,10	1	0.714286	0.714286	44.2857
	7,21	1	0.714286	0.714286	45
	7,48	1	0.714286	0.714286	45.7143
	7,58	1	0.714286	0.714286	46.4286
	7,86	1	0.714286	0.714286	47.1429
	7,89	1	0.714286	0.714286	47.8571
	8,35	1	0.714286	0.714286	48.5714
	8,36	1	0.714286	0.714286	49.2857
	8,48	1	0.714286	0.714286	50
	8,67	1	0.714286	0.714286	50.7143
	8,71	1	0.714286	0.714286	51.4286
	8,80	1	0.714286	0.714286	52.1429
	8,86	1	0.714286	0.714286	52.8571
	8,87	3	2.14286	2.14286	55
	8,90	1	0.714286	0.714286	55.7143
	8,92	3	2.14286	2.14286	57.8571
	9,19	1	0.714286	0.714286	58.5714
	9,37	1	0.714286	0.714286	59.2857
	9,40	1	0.714286	0.714286	60
	9,42	1	0.714286	0.714286	60.7143
	9,44	1	0.714286	0.714286	61.4286
	9,50	1	0.714286	0.714286	62.1429
	9,77	1	0.714286	0.714286	62.8571
	9,78	1	0.714286	0.714286	63.5714
	9,85	1	0.714286	0.714286	64.2857
	9,89	2	1.42857	1.42857	65.7143
	9,90	1	0.714286	0.714286	66.4286
	10,00	1	0.714286	0.714286	67.1429
	10,10	1	0.714286	0.714286	67.8571
	10,41	1	0.714286	0.714286	68.5714
	10,73	1	0.714286	0.714286	69.2857
	10,86	1	0.714286	0.714286	70
	10,98	1	0.714286	0.714286	70.7143
	11,06	1	0.714286	0.714286	71.4286
	11,59	1	0.714286	0.714286	72.1429
	11,63	1	0.714286	0.714286	72.8571
	11,70	1	0.714286	0.714286	73.5714
	11,75	1	0.714286	0.714286	74.2857
	11,90	1	0.714286	0.714286	75
	12,00	2	1.42857	1.42857	76.4286
	12,01	1	0.714286	0.714286	77.1429
	12,08	1	0.714286	0.714286	77.8571
	12,90	1	0.714286	0.714286	78.5714
	13,06	1	0.714286	0.714286	79.2857
	13,90	1	0.714286	0.714286	80
	14,00	1	0.714286	0.714286	80.7143
	14,23	1	0.714286	0.714286	81.4286
	14,80	1	0.714286	0.714286	82.1429
	15,07	1	0.714286	0.714286	82.8571
	15,10	2	1.42857	1.42857	84.2857
	15,35	1	0.714286	0.714286	85
	15,46	1	0.714286	0.714286	85.7143
	15,60	1	0.714286	0.714286	86.4286
	15,65	1	0.714286	0.714286	87.1429
	15,80	2	1.42857	1.42857	88.5714
	15,81	1	0.714286	0.714286	89.2857
	16,15	1	0.714286	0.714286	90
	16,50	1	0.714286	0.714286	90.7143
	16,80	1	0.714286	0.714286	91.4286
	17,63	1	0.714286	0.714286	92.1429
	19,00	1	0.714286	0.714286	92.8571
	19,91	1	0.714286	0.714286	93.5714
	21,29	1	0.714286	0.714286	94.2857
	22,00	1	0.714286	0.714286	95
	22,68	1	0.714286	0.714286	95.7143
	22,90	1	0.714286	0.714286	96.4286
	23,73	1	0.714286	0.714286	97.1429
	23,90	1	0.714286	0.714286	97.8571
	27,30	1	0.714286	0.714286	98.5714
	37,57	1	0.714286	0.714286	99.2857
	41,50	1	0.714286	0.714286	100
	Total	140	100	100
addtionalduplication
		Frequency	%	Valid %	acumulated %
Included	,000	79	56.4286	56.4286	56.4286
	,010	1	0.714286	0.714286	57.1429
	,137	1	0.714286	0.714286	57.8571
	,230	2	1.42857	1.42857	59.2857
	,240	2	1.42857	1.42857	60.7143
	,256	1	0.714286	0.714286	61.4286
	,260	1	0.714286	0.714286	62.1429
	,323	1	0.714286	0.714286	62.8571
	,500	2	1.42857	1.42857	64.2857
	,710	1	0.714286	0.714286	65
	,780	1	0.714286	0.714286	65.7143
	,850	2	1.42857	1.42857	67.1429
	1,000	2	1.42857	1.42857	68.5714
	1,150	1	0.714286	0.714286	69.2857
	1,416	1	0.714286	0.714286	70
	1,420	1	0.714286	0.714286	70.7143
	1,590	1	0.714286	0.714286	71.4286
	2,100	1	0.714286	0.714286	72.1429
	3,030	1	0.714286	0.714286	72.8571
	3,097	1	0.714286	0.714286	73.5714
	3,210	1	0.714286	0.714286	74.2857
	3,460	2	1.42857	1.42857	75.7143
	3,490	1	0.714286	0.714286	76.4286
	3,500	1	0.714286	0.714286	77.1429
	3,560	1	0.714286	0.714286	77.8571
	4,050	1	0.714286	0.714286	78.5714
	5,520	1	0.714286	0.714286	79.2857
	6,090	1	0.714286	0.714286	80
	6,410	1	0.714286	0.714286	80.7143
	6,500	1	0.714286	0.714286	81.4286
	6,600	1	0.714286	0.714286	82.1429
	6,700	3	2.14286	2.14286	84.2857
	6,740	1	0.714286	0.714286	85
	6,750	1	0.714286	0.714286	85.7143
	6,930	1	0.714286	0.714286	86.4286
	6,990	1	0.714286	0.714286	87.1429
	7,000	1	0.714286	0.714286	87.8571
	7,010	1	0.714286	0.714286	88.5714
	7,370	1	0.714286	0.714286	89.2857
	7,400	1	0.714286	0.714286	90
	8,100	1	0.714286	0.714286	90.7143
	8,110	1	0.714286	0.714286	91.4286
	8,170	1	0.714286	0.714286	92.1429
	8,230	1	0.714286	0.714286	92.8571
	8,390	1	0.714286	0.714286	93.5714
	8,460	2	1.42857	1.42857	95
	11,770	1	0.714286	0.714286	95.7143
	12,120	1	0.714286	0.714286	96.4286
	15,040	1	0.714286	0.714286	97.1429
	21,650	1	0.714286	0.714286	97.8571
	24,040	1	0.714286	0.714286	98.5714
	41,300	1	0.714286	0.714286	99.2857
	59,000	1	0.714286	0.714286	100
	Total	140	100	100
adddup
		Frequency	%	Valid %	acumulated %
Included	0	78	55.7143	55.7143	55.7143
	1	62	44.2857	44.2857	100
	Total	140	100	100
subpopulation
		Frequency	%	Valid %	acumulated %
Included	0, Spanish	75	53.5714	53.5714	53.5714
	1, Latin American	65	46.4286	46.4286	100
	Total	140	100	100
ageevalyears
		Frequency	%	Valid %	acumulated %
Included	,0001	1	0.714286	0.719424	0.719424
	,0010	1	0.714286	0.719424	1.43885
	,0100	1	0.714286	0.719424	2.15827
	,0300	1	0.714286	0.719424	2.8777
	,1400	1	0.714286	0.719424	3.59712
	,2500	1	0.714286	0.719424	4.31655
	,3400	1	0.714286	0.719424	5.03597
	,6700	1	0.714286	0.719424	5.7554
	,9000	2	1.42857	1.43885	7.19424
	1,0000	1	0.714286	0.719424	7.91367
	1,0900	1	0.714286	0.719424	8.63309
	1,4300	1	0.714286	0.719424	9.35252
	1,4500	1	0.714286	0.719424	10.0719
	1,4600	1	0.714286	0.719424	10.7914
	1,5000	1	0.714286	0.719424	11.5108
	1,6000	1	0.714286	0.719424	12.2302
	1,6500	1	0.714286	0.719424	12.9496
	1,7300	1	0.714286	0.719424	13.6691
	1,7900	1	0.714286	0.719424	14.3885
	1,8000	1	0.714286	0.719424	15.1079
	1,8400	2	1.42857	1.43885	16.5468
	1,9800	2	1.42857	1.43885	17.9856
	2,0000	1	0.714286	0.719424	18.705
	2,0800	1	0.714286	0.719424	19.4245
	2,1500	1	0.714286	0.719424	20.1439
	2,2000	1	0.714286	0.719424	20.8633
	2,2900	1	0.714286	0.719424	21.5827
	2,4500	1	0.714286	0.719424	22.3022
	2,5800	1	0.714286	0.719424	23.0216
	2,6000	1	0.714286	0.719424	23.741
	2,6200	1	0.714286	0.719424	24.4604
	2,7600	1	0.714286	0.719424	25.1799
	2,8100	1	0.714286	0.719424	25.8993
	2,8300	1	0.714286	0.719424	26.6187
	2,8600	1	0.714286	0.719424	27.3381
	2,8800	2	1.42857	1.43885	28.777
	2,9100	2	1.42857	1.43885	30.2158
	3,0000	1	0.714286	0.719424	30.9353
	3,0600	1	0.714286	0.719424	31.6547
	3,1000	1	0.714286	0.719424	32.3741
	3,1200	1	0.714286	0.719424	33.0935
	3,2000	1	0.714286	0.719424	33.8129
	3,2600	1	0.714286	0.719424	34.5324
	3,4100	1	0.714286	0.719424	35.2518
	3,4200	1	0.714286	0.719424	35.9712
	3,4500	1	0.714286	0.719424	36.6906
	3,4900	1	0.714286	0.719424	37.4101
	3,5200	1	0.714286	0.719424	38.1295
	3,6300	1	0.714286	0.719424	38.8489
	3,6400	1	0.714286	0.719424	39.5683
	3,7600	1	0.714286	0.719424	40.2878
	3,7700	1	0.714286	0.719424	41.0072
	3,8300	1	0.714286	0.719424	41.7266
	3,9000	1	0.714286	0.719424	42.446
	3,9300	1	0.714286	0.719424	43.1655
	3,9700	1	0.714286	0.719424	43.8849
	4,0400	1	0.714286	0.719424	44.6043
	4,0500	1	0.714286	0.719424	45.3237
	4,1000	1	0.714286	0.719424	46.0432
	4,2000	1	0.714286	0.719424	46.7626
	4,4900	1	0.714286	0.719424	47.482
	4,5700	1	0.714286	0.719424	48.2014
	5,0000	5	3.57143	3.59712	51.7986
	5,0800	1	0.714286	0.719424	52.518
	5,2200	1	0.714286	0.719424	53.2374
	5,6000	1	0.714286	0.719424	53.9568
	5,8000	1	0.714286	0.719424	54.6763
	5,8400	1	0.714286	0.719424	55.3957
	5,8700	1	0.714286	0.719424	56.1151
	5,9500	1	0.714286	0.719424	56.8345
	5,9600	1	0.714286	0.719424	57.554
	6,0000	1	0.714286	0.719424	58.2734
	6,2800	1	0.714286	0.719424	58.9928
	6,3000	1	0.714286	0.719424	59.7122
	6,4600	1	0.714286	0.719424	60.4317
	6,9400	1	0.714286	0.719424	61.1511
	7,0600	1	0.714286	0.719424	61.8705
	7,1500	1	0.714286	0.719424	62.5899
	7,1700	1	0.714286	0.719424	63.3094
	7,2600	1	0.714286	0.719424	64.0288
	7,4200	1	0.714286	0.719424	64.7482
	7,5700	1	0.714286	0.719424	65.4676
	7,6300	1	0.714286	0.719424	66.1871
	7,8000	1	0.714286	0.719424	66.9065
	8,1600	1	0.714286	0.719424	67.6259
	8,2800	2	1.42857	1.43885	69.0647
	8,3100	1	0.714286	0.719424	69.7842
	8,3600	1	0.714286	0.719424	70.5036
	8,9100	1	0.714286	0.719424	71.223
	8,9900	1	0.714286	0.719424	71.9424
	9,0800	1	0.714286	0.719424	72.6619
	9,2300	1	0.714286	0.719424	73.3813
	9,3000	1	0.714286	0.719424	74.1007
	9,5800	1	0.714286	0.719424	74.8201
	10,0000	1	0.714286	0.719424	75.5396
	10,0200	1	0.714286	0.719424	76.259
	10,0400	1	0.714286	0.719424	76.9784
	10,5700	1	0.714286	0.719424	77.6978
	10,6100	1	0.714286	0.719424	78.4173
	11,8300	1	0.714286	0.719424	79.1367
	12,4200	1	0.714286	0.719424	79.8561
	12,7300	1	0.714286	0.719424	80.5755
	13,3400	1	0.714286	0.719424	81.295
	13,3700	1	0.714286	0.719424	82.0144
	13,9000	1	0.714286	0.719424	82.7338
	13,9600	1	0.714286	0.719424	83.4532
	15,3700	1	0.714286	0.719424	84.1727
	15,5800	1	0.714286	0.719424	84.8921
	15,6000	1	0.714286	0.719424	85.6115
	15,6700	1	0.714286	0.719424	86.3309
	15,9000	1	0.714286	0.719424	87.0504
	17,2300	1	0.714286	0.719424	87.7698
	17,6300	1	0.714286	0.719424	88.4892
	18,0000	1	0.714286	0.719424	89.2086
	18,2100	1	0.714286	0.719424	89.9281
	19,3400	1	0.714286	0.719424	90.6475
	19,8200	1	0.714286	0.719424	91.3669
	22,0000	1	0.714286	0.719424	92.0863
	23,8100	1	0.714286	0.719424	92.8058
	24,0000	1	0.714286	0.719424	93.5252
	26,3500	1	0.714286	0.719424	94.2446
	27,0000	1	0.714286	0.719424	94.964
	32,0700	1	0.714286	0.719424	95.6835
	32,1400	1	0.714286	0.719424	96.4029
	32,9900	1	0.714286	0.719424	97.1223
	33,3900	1	0.714286	0.719424	97.8417
	33,9300	1	0.714286	0.719424	98.5612
	39,0400	1	0.714286	0.719424	99.2806
	132,0000	1	0.714286	0.719424	100
	Total	139	99.2857	100
Lost	System	1	0.714286
Total		140	100
agediagmonth
		Frequency	%	Valid %	acumulated %
Included	,0001	2	1.42857	1.43885	1.43885
	,0010	1	0.714286	0.719424	2.15827
	,0100	2	1.42857	1.43885	3.59712
	,0160	1	0.714286	0.719424	4.31655
	,0800	1	0.714286	0.719424	5.03597
	,0900	1	0.714286	0.719424	5.7554
	,1000	7	5	5.03597	10.7914
	,1200	1	0.714286	0.719424	11.5108
	,2000	1	0.714286	0.719424	12.2302
	,2500	1	0.714286	0.719424	12.9496
	,3000	1	0.714286	0.719424	13.6691
	,5000	3	2.14286	2.15827	15.8273
	,7500	1	0.714286	0.719424	16.5468
	1,0000	8	5.71429	5.7554	22.3022
	1,5000	1	0.714286	0.719424	23.0216
	2,0000	3	2.14286	2.15827	25.1799
	3,0000	8	5.71429	5.7554	30.9353
	4,0000	3	2.14286	2.15827	33.0935
	5,0000	2	1.42857	1.43885	34.5324
	6,0000	2	1.42857	1.43885	35.9712
	7,0000	7	5	5.03597	41.0072
	8,0000	4	2.85714	2.8777	43.8849
	10,0000	7	5	5.03597	48.9209
	11,0000	3	2.14286	2.15827	51.0791
	12,0000	11	7.85714	7.91367	58.9928
	13,0000	2	1.42857	1.43885	60.4317
	14,0000	3	2.14286	2.15827	62.5899
	15,0000	1	0.714286	0.719424	63.3094
	16,0000	1	0.714286	0.719424	64.0288
	17,0000	3	2.14286	2.15827	66.1871
	18,0000	7	5	5.03597	71.223
	20,0000	1	0.714286	0.719424	71.9424
	24,0000	3	2.14286	2.15827	74.1007
	26,0000	2	1.42857	1.43885	75.5396
	28,0000	1	0.714286	0.719424	76.259
	30,0000	2	1.42857	1.43885	77.6978
	31,0000	2	1.42857	1.43885	79.1367
	36,0000	2	1.42857	1.43885	80.5755
	38,0000	1	0.714286	0.719424	81.295
	39,0000	1	0.714286	0.719424	82.0144
	41,0000	1	0.714286	0.719424	82.7338
	42,0000	2	1.42857	1.43885	84.1727
	48,0000	5	3.57143	3.59712	87.7698
	60,0000	4	2.85714	2.8777	90.6475
	72,0000	1	0.714286	0.719424	91.3669
	84,0000	1	0.714286	0.719424	92.0863
	96,0000	2	1.42857	1.43885	93.5252
	101,0000	1	0.714286	0.719424	94.2446
	120,0000	1	0.714286	0.719424	94.964
	135,0000	1	0.714286	0.719424	95.6835
	144,0000	2	1.42857	1.43885	97.1223
	156,0000	1	0.714286	0.719424	97.8417
	194,0000	1	0.714286	0.719424	98.5612
	324,0000	1	0.714286	0.719424	99.2806
	384,0000	1	0.714286	0.719424	100
	Total	139	99.2857	100
Lost	System	1	0.714286
Total		140	100
priorsuspcicion to diagnosis
		Frequency	%	Valid %	acumulated %
included	0	26	18.5714	18.5714	18.5714
	1	114	81.4286	81.4286	100
	Total	140	100	100
sex
		Frequency	%	Valid %	acumulated %
included	0	45	32.1429	32.1429	32.1429
	1	95	67.8571	67.8571	100
	Total	140	100	100
weghtbirth
		Frequency	%	Valid %	acumulated %
Included	2	1	0.714286	0.729927	0.729927
	440	1	0.714286	0.729927	1.45985
	874	1	0.714286	0.729927	2.18978
	900	1	0.714286	0.729927	2.91971
	1000	1	0.714286	0.729927	3.64964
	1190	1	0.714286	0.729927	4.37956
	1200	1	0.714286	0.729927	5.10949
	1250	1	0.714286	0.729927	5.83942
	1260	2	1.42857	1.45985	7.29927
	1340	1	0.714286	0.729927	8.0292
	1400	1	0.714286	0.729927	8.75912
	1450	1	0.714286	0.729927	9.48905
	1470	1	0.714286	0.729927	10.219
	1500	3	2.14286	2.18978	12.4088
	1550	1	0.714286	0.729927	13.1387
	1560	2	1.42857	1.45985	14.5985
	1570	1	0.714286	0.729927	15.3285
	1598	1	0.714286	0.729927	16.0584
	1600	2	1.42857	1.45985	17.5182
	1640	1	0.714286	0.729927	18.2482
	1650	3	2.14286	2.18978	20.438
	1680	1	0.714286	0.729927	21.1679
	1693	1	0.714286	0.729927	21.8978
	1696	1	0.714286	0.729927	22.6277
	1700	2	1.42857	1.45985	24.0876
	1720	1	0.714286	0.729927	24.8175
	1725	1	0.714286	0.729927	25.5474
	1730	1	0.714286	0.729927	26.2774
	1740	1	0.714286	0.729927	27.0073
	1750	1	0.714286	0.729927	27.7372
	1760	1	0.714286	0.729927	28.4672
	1771	1	0.714286	0.729927	29.1971
	1780	2	1.42857	1.45985	30.6569
	1790	1	0.714286	0.729927	31.3869
	1800	6	4.28571	4.37956	35.7664
	1810	1	0.714286	0.729927	36.4964
	1825	1	0.714286	0.729927	37.2263
	1840	1	0.714286	0.729927	37.9562
	1845	1	0.714286	0.729927	38.6861
	1870	1	0.714286	0.729927	39.4161
	1880	3	2.14286	2.18978	41.6058
	1900	2	1.42857	1.45985	43.0657
	1910	1	0.714286	0.729927	43.7956
	1920	2	1.42857	1.45985	45.2555
	1925	1	0.714286	0.729927	45.9854
	1950	1	0.714286	0.729927	46.7153
	1975	1	0.714286	0.729927	47.4453
	1980	4	2.85714	2.91971	50.365
	2000	4	2.85714	2.91971	53.2847
	2010	2	1.42857	1.45985	54.7445
	2020	2	1.42857	1.45985	56.2044
	2060	2	1.42857	1.45985	57.6642
	2070	1	0.714286	0.729927	58.3942
	2075	3	2.14286	2.18978	60.5839
	2085	1	0.714286	0.729927	61.3139
	2090	1	0.714286	0.729927	62.0438
	2100	3	2.14286	2.18978	64.2336
	2125	1	0.714286	0.729927	64.9635
	2130	1	0.714286	0.729927	65.6934
	2140	2	1.42857	1.45985	67.1533
	2150	1	0.714286	0.729927	67.8832
	2160	1	0.714286	0.729927	68.6131
	2170	1	0.714286	0.729927	69.3431
	2180	2	1.42857	1.45985	70.8029
	2185	1	0.714286	0.729927	71.5328
	2190	2	1.42857	1.45985	72.9927
	2230	1	0.714286	0.729927	73.7226
	2240	2	1.42857	1.45985	75.1825
	2265	1	0.714286	0.729927	75.9124
	2270	1	0.714286	0.729927	76.6423
	2300	3	2.14286	2.18978	78.8321
	2340	1	0.714286	0.729927	79.562
	2350	1	0.714286	0.729927	80.292
	2356	1	0.714286	0.729927	81.0219
	2360	2	1.42857	1.45985	82.4818
	2365	1	0.714286	0.729927	83.2117
	2370	1	0.714286	0.729927	83.9416
	2380	2	1.42857	1.45985	85.4015
	2400	1	0.714286	0.729927	86.1314
	2420	1	0.714286	0.729927	86.8613
	2430	1	0.714286	0.729927	87.5912
	2485	2	1.42857	1.45985	89.0511
	2500	1	0.714286	0.729927	89.781
	2650	1	0.714286	0.729927	90.5109
	2668	1	0.714286	0.729927	91.2409
	2700	3	2.14286	2.18978	93.4307
	2750	1	0.714286	0.729927	94.1606
	2880	1	0.714286	0.729927	94.8905
	2900	1	0.714286	0.729927	95.6204
	3050	1	0.714286	0.729927	96.3504
	3090	1	0.714286	0.729927	97.0803
	3200	2	1.42857	1.45985	98.5401
	3440	1	0.714286	0.729927	99.2701
	3700	1	0.714286	0.729927	100
	Total	137	97.8571	100
Lost	System	3	2.14286
Total		140	100
heightatbirth
		Frequency	%	Valid %	acumulated %
Included	29,5	1	0.714286	0.729927	0.729927
	33,0	1	0.714286	0.729927	1.45985
	34,0	1	0.714286	0.729927	2.18978
	35,0	2	1.42857	1.45985	3.64964
	36,0	1	0.714286	0.729927	4.37956
	37,0	1	0.714286	0.729927	5.10949
	38,0	2	1.42857	1.45985	6.56934
	39,0	3	2.14286	2.18978	8.75912
	40,0	5	3.57143	3.64964	12.4088
	40,5	1	0.714286	0.729927	13.1387
	41,0	8	5.71429	5.83942	18.9781
	42,0	14	10	10.219	29.1971
	43,0	23	16.4286	16.7883	45.9854
	43,5	4	2.85714	2.91971	48.9051
	44,0	11	7.85714	8.0292	56.9343
	45,0	17	12.1429	12.4088	69.3431
	45,5	4	2.85714	2.91971	72.2628
	46,0	9	6.42857	6.56934	78.8321
	46,5	3	2.14286	2.18978	81.0219
	47,0	10	7.14286	7.29927	88.3212
	47,5	2	1.42857	1.45985	89.781
	48,0	7	5	5.10949	94.8905
	49,0	2	1.42857	1.45985	96.3504
	50,0	1	0.714286	0.729927	97.0803
	51,0	2	1.42857	1.45985	98.5401
	52,0	2	1.42857	1.45985	100
	Total	137	97.8571	100
Lost	System	3	2.14286
Total		140	100
OFCbirth
		Frequency	%	Valid %	acumulated %
Included	19,5	1	0.714286	0.729927	0.729927
	21,0	1	0.714286	0.729927	1.45985
	23,0	1	0.714286	0.729927	2.18978
	24,0	2	1.42857	1.45985	3.64964
	27,0	1	0.714286	0.729927	4.37956
	28,0	6	4.28571	4.37956	8.75912
	28,5	2	1.42857	1.45985	10.219
	29,0	10	7.14286	7.29927	17.5182
	29,5	2	1.42857	1.45985	18.9781
	30,0	16	11.4286	11.6788	30.6569
	30,5	5	3.57143	3.64964	34.3066
	30,8	2	1.42857	1.45985	35.7664
	31,0	25	17.8571	18.2482	54.0146
	31,5	1	0.714286	0.729927	54.7445
	31,6	1	0.714286	0.729927	55.4745
	32,0	24	17.1429	17.5182	72.9927
	32,5	1	0.714286	0.729927	73.7226
	33,0	8	5.71429	5.83942	79.562
	33,2	2	1.42857	1.45985	81.0219
	33,5	3	2.14286	2.18978	83.2117
	34,0	9	6.42857	6.56934	89.781
	34,5	1	0.714286	0.729927	90.5109
	35,0	6	4.28571	4.37956	94.8905
	36,0	3	2.14286	2.18978	97.0803
	37,0	2	1.42857	1.45985	98.5401
	39,0	2	1.42857	1.45985	100
	Total	137	97.8571	100
Lost	System	3	2.14286
Total		140	100
gestweek
		Frequency	%	Valid %	acumulated %
Included	17,0	1	0.714286	0.729927	0.729927
	28,0	2	1.42857	1.45985	2.18978
	30,0	1	0.714286	0.729927	2.91971
	31,0	1	0.714286	0.729927	3.64964
	32,0	7	5	5.10949	8.75912
	33,0	1	0.714286	0.729927	9.48905
	34,0	5	3.57143	3.64964	13.1387
	35,0	12	8.57143	8.75912	21.8978
	36,0	21	15	15.3285	37.2263
	36,5	4	2.85714	2.91971	40.146
	37,0	27	19.2857	19.708	59.854
	37,2	1	0.714286	0.729927	60.5839
	37,3	1	0.714286	0.729927	61.3139
	37,4	1	0.714286	0.729927	62.0438
	37,6	1	0.714286	0.729927	62.7737
	38,0	23	16.4286	16.7883	79.562
	38,6	1	0.714286	0.729927	80.292
	39,0	11	7.85714	8.0292	88.3212
	39,2	1	0.714286	0.729927	89.0511
	40,0	11	7.85714	8.0292	97.0803
	41,0	3	2.14286	2.18978	99.2701
	42,0	1	0.714286	0.729927	100
	Total	137	97.8571	100
Lost	System	3	2.14286
Total		140	100
IUGR
		Frequency	%	Valid %	acumulated %
Included	0	8	5.71429	5.7554	5.7554
	1	131	93.5714	94.2446	100
	Total	139	99.2857	100
Lost	System	1	0.714286
Total		140	100
medrofaillure
		Frequency	%	Valid %	acumulated %
Included	0	21	15	15.4412	15.4412
	1	115	82.1429	84.5588	100
	Total	136	97.1429	100
Lost	System	4	2.85714
Total		140	100
seizures
		Frequency	%	Valid %	acumulated %
Included	0	11	7.85714	8.0292	8.0292
	1	126	90	91.9708	100
	Total	137	97.8571	100
Lost	System	3	2.14286
Total		140	100
ageseizuresmonths
		Frequency	%	Valid %	acumulated %
Included	,0	11	7.85714	8.14815	8.14815
	,3	1	0.714286	0.740741	8.88889
	1,0	2	1.42857	1.48148	10.3704
	1,5	1	0.714286	0.740741	11.1111
	2,0	2	1.42857	1.48148	12.5926
	2,8	1	0.714286	0.740741	13.3333
	3,0	4	2.85714	2.96296	16.2963
	4,0	2	1.42857	1.48148	17.7778
	5,0	2	1.42857	1.48148	19.2593
	6,0	8	5.71429	5.92593	25.1852
	6,5	2	1.42857	1.48148	26.6667
	7,0	7	5	5.18519	31.8519
	8,0	17	12.1429	12.5926	44.4444
	9,0	15	10.7143	11.1111	55.5556
	10,0	6	4.28571	4.44444	60
	11,0	10	7.14286	7.40741	67.4074
	11,5	1	0.714286	0.740741	68.1481
	12,0	20	14.2857	14.8148	82.963
	13,0	1	0.714286	0.740741	83.7037
	14,0	1	0.714286	0.740741	84.4444
	15,0	3	2.14286	2.22222	86.6667
	16,0	1	0.714286	0.740741	87.4074
	17,0	3	2.14286	2.22222	89.6296
	18,0	3	2.14286	2.22222	91.8519
	20,0	2	1.42857	1.48148	93.3333
	21,0	1	0.714286	0.740741	94.0741
	24,0	4	2.85714	2.96296	97.037
	30,0	2	1.42857	1.48148	98.5185
	34,0	1	0.714286	0.740741	99.2593
	36,0	1	0.714286	0.740741	100
	Total	135	96.4286	100
Lost	System	5	3.57143
Total		140	100
seizureswfever
		Frequency	%	Valid %	acumulated %
Included	0	39	27.8571	28.8889	28.8889
	1	96	68.5714	71.1111	100
	Total	135	96.4286	100
Lost	System	5	3.57143
Total		140	100
seizuresnofever
		Frequency	%	Valid %	acumulated %
Included	0	54	38.5714	40	40
	1	81	57.8571	60	100
	Total	135	96.4286	100
Lost	System	5	3.57143
Total		140	100
Status
		Frequency	%	Valid %	acumulated %
Included	0	55	39.2857	40.7407	40.7407
	1	80	57.1429	59.2593	100
	Total	135	96.4286	100
Lost	System	5	3.57143
Total		140	100
NumStatus
		Frequency	%	Valid %	acumulated %
Included	0	55	39.2857	40.7407	40.7407
	1	25	17.8571	18.5185	59.2593
	2	13	9.28571	9.62963	68.8889
	3	11	7.85714	8.14815	77.037
	4	6	4.28571	4.44444	81.4815
	5	7	5	5.18519	86.6667
	6	2	1.42857	1.48148	88.1481
	7	1	0.714286	0.740741	88.8889
	8	2	1.42857	1.48148	90.3704
	9	1	0.714286	0.740741	91.1111
	10	4	2.85714	2.96296	94.0741
	11	2	1.42857	1.48148	95.5556
	13	1	0.714286	0.740741	96.2963
	17	1	0.714286	0.740741	97.037
	20	1	0.714286	0.740741	97.7778
	25	1	0.714286	0.740741	98.5185
	30	1	0.714286	0.740741	99.2593
	55	1	0.714286	0.740741	100
	Total	135	96.4286	100
Lost	System	5	3.57143
Total		140	100
ICUStatus
		Frequency	%	Valid %	acumulated %
Included	0	77	55	57.037	57.037
	1	58	41.4286	42.963	100
	Total	135	96.4286	100
Lost	System	5	3.57143
Total		140	100
AEDS
		Frequency	%	Valid %	acumulated %
Included	0	19	13.5714	14.0741	14.0741
	1	116	82.8571	85.9259	100
	Total	135	96.4286	100
Lost	System	5	3.57143
Total		140	100
numberAEDS
		Frequency	%	Valid %	acumulated %
Válido	0	14	10	10.3704	10.3704
	1	37	26.4286	27.4074	37.7778
	2	35	25	25.9259	63.7037
	3	23	16.4286	17.037	80.7407
	4	17	12.1429	12.5926	93.3333
	5	7	5	5.18519	98.5185
	6	2	1.42857	1.48148	100
	Total	135	96.4286	100
Perdidos	Sistema	5	3.57143
Total		140	100
monotherapy
		Frequency	%	Valid %	acumulated %
Included	0	71	50.7143	52.5926	52.5926
	1	64	45.7143	47.4074	100
	Total	135	96.4286	100
Lost	System	5	3.57143
Total		140	100
maxAEDSsimultaneously
		Frequency	%	Valid %	acumulated %
Válido	0	14	10	10.3704	10.3704
	1	50	35.7143	37.037	47.4074
	2	51	36.4286	37.7778	85.1852
	3	18	12.8571	13.3333	98.5185
	4	1	0.714286	0.740741	99.2593
	5	1	0.714286	0.740741	100
	Total	135	96.4286	100
Perdidos	Sistema	5	3.57143
Total		140	100
tookAEDSnonow
		Frequency	%	Valid %	acumulated %
Included	0	115	82.1429	85.1852	85.1852
	1	20	14.2857	14.8148	100
	Total	135	96.4286	100
Lost	System	5	3.57143
Total		140	100
crisiscontrol
		Frequency	%	Valid %	acumulated %
Válido	0	1	0.714286	0.735294	0.735294
	1	18	12.8571	13.2353	13.9706
	2	20	14.2857	14.7059	28.6765
	3	23	16.4286	16.9118	45.5882
	4	14	10	10.2941	55.8824
	5	49	35	36.0294	91.9118
	6	11	7.85714	8.08824	100
	Total	136	97.1429	100
Perdidos	Sistema	4	2.85714
Total		140	100
abletosupporthead
		Frequency	%	Valid %	acumulated %
Included	0	15	10.7143	10.9489	10.9489
	1	122	87.1429	89.0511	100
	Total	137	97.8571	100
Lost	System	3	2.14286
Total		140	100
abletoseat
		Frequency	%	Valid %	acumulated %
Included	0	34	24.2857	24.8175	24.8175
	1	103	73.5714	75.1825	100
	Total	137	97.8571	100
Lost	System	3	2.14286
Total		140	100
abletoseatunaided
		Frequency	%	Valid %	acumulated %
Included	0	45	32.1429	32.8467	32.8467
	1	92	65.7143	67.1533	100
	Total	137	97.8571	100
Lost	System	3	2.14286
Total		140	100
abletowalkwithhelp
		Frequency	%	Valid %	acumulated %
Included	0	59	42.1429	43.0657	43.0657
	1	78	55.7143	56.9343	100
	Total	137	97.8571	100
Lost	System	3	2.14286
Total		140	100
abletowalkunaided
		Frequency	%	Valid %	acumulated %
Included	0	86	61.4286	62.7737	62.7737
	1	51	36.4286	37.2263	100
	Total	137	97.8571	100
Lost	System	3	2.14286
Total		140	100
abletoeatunaided
		Frequency	%	Valid %	acumulated %
Included	0	99	70.7143	72.2628	72.2628
	1	38	27.1429	27.7372	100
	Total	137	97.8571	100
Lost	System	3	2.14286
Total		140	100
Non-sphincter control
		Frequency	%	Valid %	acumulated %
Included	0	30	21.4286	21.8978	21.8978
	1	107	76.4286	78.1022	100
	Total	137	97.8571	100
Lost	System	3	2.14286
Total		140	100
abletocommunicatewithenvironment
		Frequency	%	Valid %	acumulated %
Included	0	13	9.28571	9.48905	9.48905
	1	124	88.5714	90.5109	100
	Total	137	97.8571	100
Lost	System	3	2.14286
Total		140	100
communication with alternative tools
		Frequency	%	Valid %	acumulated %
Included	0	42	30	30.6569	30.6569
	1	95	67.8571	69.3431	100
	Total	137	97.8571	100
Lost	System	3	2.14286
Total		140	100
able to say words
		Frecuencia	Porcentaje	Porcentaje válido	Porcentaje acumulado
Included	0	90	64.2857	65.6934	65.6934
	1	47	33.5714	34.3066	100
	Total	137	97.8571	100
Lost	System	3	2.14286
Total		140	100
able to make sentences
		Frequency	%	Valid %	acumulated %
Included	0	118	84.2857	86.1314	86.1314
	1	19	13.5714	13.8686	100
	Total	137	97.8571	100
Lost	System	3	2.14286
Total		140	100
Ciagastrostomy
		Frequency	%	Valid %	acumulated %
Included	0	122	87.1429	89.0511	89.0511
	1	15	10.7143	10.9489	100
	Total	137	97.8571	100
Lost	System	3	2.14286
Total		140	100
Cardiovascular anomalies
		Frequency	%	Valid %	acumulated %
Included	0	76	54.2857	55.4745	55.4745
	1	61	43.5714	44.5255	100
	Total	137	97.8571	100
Lost	System	3	2.14286
Total		140	100
Nephro-urological anomalies
		Frequency	%	Valid %	acumulated %
Included	0	64	45.7143	46.7153	46.7153
	1	73	52.1429	53.2847	100
	Total	137	97.8571	100
Lost	System	3	2.14286
Total		140	100
ophthalmologyalt
		Frequency	%	Valid %	acumulated %
Included	0	59	42.1429	43.0657	43.0657
	1	78	55.7143	56.9343	100
	Total	137	97.8571	100
Lost	System	3	2.14286
Total		140	100
Hearing anomalies
		Frequency	%	Valid %	acumulated %
Included	0	81	57.8571	59.1241	59.1241
	1	56	40	40.8759	100
	Total	137	97.8571	100
Lost	System	3	2.14286
Total		140	100
Recurrent respiratory infections
		Frequency	%	Valid %	acumulated %
Included	0	57	40.7143	41.6058	41.6058
	1	80	57.1429	58.3942	100
	Total	137	97.8571	100
Lost	System	3	2.14286
Total		140	100
MRI
		Frequency	%	Valid %	acumulated %
Included	0	33	23.5714	24.812	24.812
	1	100	71.4286	75.188	100
	Total	133	95	100
Lost	System	7	5
Total		140	100
SNC malformations by MRI
		Frequency	%	Valid %	acumulated %
Included	0	60	42.8571	45.1128	45.1128
	1	73	52.1429	54.8872	100
	Total	133	95	100
Lost	System	7	5
Total		140	100
Surgeries
		Frequency	%	Valid %	acumulated %
Included	0	62	44.2857	45.9259	45.9259
	1	36	25.7143	26.6667	72.5926
	2	24	17.1429	17.7778	90.3704
	3	8	5.71429	5.92593	96.2963
	4	1	0.714286	0.740741	97.037
	5	2	1.42857	1.48148	98.5185
	6	1	0.714286	0.740741	99.2593
	7	1	0.714286	0.740741	100
	Total	135	96.4286	100
Lost	System	5	3.57143
Total		140	100
familiarquitjob to care
		Frequency	%	Valid %	acumulated %
Included	0	59	42.1429	43.3824	43.3824
	1	77	55	56.6176	100
	Total	136	97.1429	100
Lost	System	4	2.85714
Total		140	100
motordelay
		Frequency	%	Valid %	acumulated %
included	0	13	9.28571	9.48905	9.48905
	1	21	15	15.3285	24.8175
	2	17	12.1429	12.4088	37.2263
	3	13	9.28571	9.48905	46.7153
	4	24	17.1429	17.5182	64.2336
	5	21	15	15.3285	79.562
	6	28	20	20.438	100
	Total	137	97.8571	100
Lost	System	3	2.14286
Total		140	100
Cognitevedelay
		Frequency	%	Valid %	acumulated %
included	0	6	4.28571	4.37956	4.37956
	1	20	14.2857	14.5985	18.9781
	2	42	30	30.6569	49.635
	3	40	28.5714	29.1971	78.8321
	4	15	10.7143	10.9489	89.781
	5	13	9.28571	9.48905	99.2701
	6	1	0.714286	0.729927	100
	Total	137	97.8571	100
Lost	System	3	2.14286
Total		140	100
GFAPscore
		Frequency	%	Valid %	acumulated %
Included	64	1	0.714286	0.729927	0.729927
	67	1	0.714286	0.729927	1.45985
	82	1	0.714286	0.729927	2.18978
	94	1	0.714286	0.729927	2.91971
	95	1	0.714286	0.729927	3.64964
	98	1	0.714286	0.729927	4.37956
	100	1	0.714286	0.729927	5.10949
	101	1	0.714286	0.729927	5.83942
	102	1	0.714286	0.729927	6.56934
	103	1	0.714286	0.729927	7.29927
	105	1	0.714286	0.729927	8.0292
	113	1	0.714286	0.729927	8.75912
	115	1	0.714286	0.729927	9.48905
	119	1	0.714286	0.729927	10.219
	124	2	1.42857	1.45985	11.6788
	127	1	0.714286	0.729927	12.4088
	131	2	1.42857	1.45985	13.8686
	132	1	0.714286	0.729927	14.5985
	136	1	0.714286	0.729927	15.3285
	149	1	0.714286	0.729927	16.0584
	150	1	0.714286	0.729927	16.7883
	152	3	2.14286	2.18978	18.9781
	155	1	0.714286	0.729927	19.708
	157	1	0.714286	0.729927	20.438
	164	1	0.714286	0.729927	21.1679
	171	1	0.714286	0.729927	21.8978
	172	1	0.714286	0.729927	22.6277
	173	1	0.714286	0.729927	23.3577
	174	1	0.714286	0.729927	24.0876
	176	1	0.714286	0.729927	24.8175
	177	1	0.714286	0.729927	25.5474
	178	2	1.42857	1.45985	27.0073
	179	1	0.714286	0.729927	27.7372
	183	1	0.714286	0.729927	28.4672
	186	1	0.714286	0.729927	29.1971
	188	2	1.42857	1.45985	30.6569
	189	1	0.714286	0.729927	31.3869
	191	1	0.714286	0.729927	32.1168
	197	1	0.714286	0.729927	32.8467
	198	2	1.42857	1.45985	34.3066
	199	1	0.714286	0.729927	35.0365
	200	1	0.714286	0.729927	35.7664
	201	2	1.42857	1.45985	37.2263
	203	1	0.714286	0.729927	37.9562
	204	1	0.714286	0.729927	38.6861
	206	2	1.42857	1.45985	40.146
	209	1	0.714286	0.729927	40.8759
	210	1	0.714286	0.729927	41.6058
	213	1	0.714286	0.729927	42.3358
	214	1	0.714286	0.729927	43.0657
	215	1	0.714286	0.729927	43.7956
	217	1	0.714286	0.729927	44.5255
	221	1	0.714286	0.729927	45.2555
	225	1	0.714286	0.729927	45.9854
	230	2	1.42857	1.45985	47.4453
	231	2	1.42857	1.45985	48.9051
	233	1	0.714286	0.729927	49.635
	234	1	0.714286	0.729927	50.365
	236	1	0.714286	0.729927	51.0949
	237	2	1.42857	1.45985	52.5547
	239	2	1.42857	1.45985	54.0146
	240	1	0.714286	0.729927	54.7445
	241	1	0.714286	0.729927	55.4745
	242	1	0.714286	0.729927	56.2044
	243	1	0.714286	0.729927	56.9343
	247	1	0.714286	0.729927	57.6642
	250	2	1.42857	1.45985	59.1241
	252	1	0.714286	0.729927	59.854
	253	1	0.714286	0.729927	60.5839
	254	2	1.42857	1.45985	62.0438
	255	1	0.714286	0.729927	62.7737
	259	2	1.42857	1.45985	64.2336
	260	2	1.42857	1.45985	65.6934
	261	1	0.714286	0.729927	66.4234
	264	1	0.714286	0.729927	67.1533
	266	2	1.42857	1.45985	68.6131
	267	1	0.714286	0.729927	69.3431
	270	1	0.714286	0.729927	70.073
	273	2	1.42857	1.45985	71.5328
	274	2	1.42857	1.45985	72.9927
	275	1	0.714286	0.729927	73.7226
	276	1	0.714286	0.729927	74.4526
	277	2	1.42857	1.45985	75.9124
	278	1	0.714286	0.729927	76.6423
	281	2	1.42857	1.45985	78.1022
	283	2	1.42857	1.45985	79.562
	284	1	0.714286	0.729927	80.292
	285	1	0.714286	0.729927	81.0219
	290	1	0.714286	0.729927	81.7518
	293	1	0.714286	0.729927	82.4818
	296	1	0.714286	0.729927	83.2117
	301	2	1.42857	1.45985	84.6715
	304	1	0.714286	0.729927	85.4015
	308	1	0.714286	0.729927	86.1314
	310	1	0.714286	0.729927	86.8613
	319	2	1.42857	1.45985	88.3212
	325	1	0.714286	0.729927	89.0511
	329	1	0.714286	0.729927	89.781
	330	1	0.714286	0.729927	90.5109
	332	1	0.714286	0.729927	91.2409
	335	1	0.714286	0.729927	91.9708
	336	1	0.714286	0.729927	92.7007
	338	1	0.714286	0.729927	93.4307
	340	1	0.714286	0.729927	94.1606
	347	1	0.714286	0.729927	94.8905
	355	1	0.714286	0.729927	95.6204
	358	1	0.714286	0.729927	96.3504
	359	1	0.714286	0.729927	97.0803
	368	1	0.714286	0.729927	97.8102
	369	1	0.714286	0.729927	98.5401
	401	1	0.714286	0.729927	99.2701
	410	1	0.714286	0.729927	100
	Total	137	97.8571	100
Lost	System	3	2.14286
Total		140	100
develomentaldelaycorrectedbyage
		Frequency	%	Valid %	acumulated %
Included	2	15	10.7143	10.9489	10.9489
	4	1	0.714286	0.729927	11.6788
	5	6	4.28571	4.37956	16.0584
	7	1	0.714286	0.729927	16.7883
	8	6	4.28571	4.37956	21.1679
	10	3	2.14286	2.18978	23.3577
	11	2	1.42857	1.45985	24.8175
	12	7	5	5.10949	29.927
	15	18	12.8571	13.1387	43.0657
	17	1	0.714286	0.729927	43.7956
	18	7	5	5.10949	48.9051
	20	4	2.85714	2.91971	51.8248
	22	3	2.14286	2.18978	54.0146
	25	6	4.28571	4.37956	58.3942
	27	1	0.714286	0.729927	59.1241
	30	28	20	20.438	79.562
	33	9	6.42857	6.56934	86.1314
	35	13	9.28571	9.48905	95.6204
	40	4	2.85714	2.91971	98.5401
	45	2	1.42857	1.45985	100
	Total	137	97.8571	100
Lost	System	3	2.14286
Total		140	100
comorbidities
		Frequency	%	Valid %	acumulated %
Válido	0	1	0.714286	0.729927	0.729927
	1	2	1.42857	1.45985	2.18978
	2	7	5	5.10949	7.29927
	3	7	5	5.10949	12.4088
	4	12	8.57143	8.75912	21.1679
	5	12	8.57143	8.75912	29.927
	6	12	8.57143	8.75912	38.6861
	7	19	13.5714	13.8686	52.5547
	8	11	7.85714	8.0292	60.5839
	9	15	10.7143	10.9489	71.5328
	10	8	5.71429	5.83942	77.3723
	11	6	4.28571	4.37956	81.7518
	12	7	5	5.10949	86.8613
	13	4	2.85714	2.91971	89.781
	14	1	0.714286	0.729927	90.5109
	15	5	3.57143	3.64964	94.1606
	16	1	0.714286	0.729927	94.8905
	18	3	2.14286	2.18978	97.0803
	19	1	0.714286	0.729927	97.8102
	21	1	0.714286	0.729927	98.5401
	22	1	0.714286	0.729927	99.2701
	25	1	0.714286	0.729927	100
	Total	137	97.8571	100
Perdidos	Sistema	3	2.14286
Total		140	100
alteraionaffectingdevelopmental
		Frequency	%	Valid %	acumulated %
Included	30	1	0.714286	0.729927	0.729927
	35	1	0.714286	0.729927	1.45985
	36	1	0.714286	0.729927	2.18978
	50	2	1.42857	1.45985	3.64964
	62	1	0.714286	0.729927	4.37956
	65	1	0.714286	0.729927	5.10949
	66	1	0.714286	0.729927	5.83942
	67	1	0.714286	0.729927	6.56934
	70	3	2.14286	2.18978	8.75912
	73	1	0.714286	0.729927	9.48905
	75	5	3.57143	3.64964	13.1387
	78	1	0.714286	0.729927	13.8686
	80	4	2.85714	2.91971	16.7883
	81	1	0.714286	0.729927	17.5182
	85	3	2.14286	2.18978	19.708
	87	1	0.714286	0.729927	20.438
	90	2	1.42857	1.45985	21.8978
	91	3	2.14286	2.18978	24.0876
	95	1	0.714286	0.729927	24.8175
	96	1	0.714286	0.729927	25.5474
	97	3	2.14286	2.18978	27.7372
	98	1	0.714286	0.729927	28.4672
	99	1	0.714286	0.729927	29.1971
	100	1	0.714286	0.729927	29.927
	102	2	1.42857	1.45985	31.3869
	106	1	0.714286	0.729927	32.1168
	109	1	0.714286	0.729927	32.8467
	110	1	0.714286	0.729927	33.5766
	111	1	0.714286	0.729927	34.3066
	115	1	0.714286	0.729927	35.0365
	117	1	0.714286	0.729927	35.7664
	118	1	0.714286	0.729927	36.4964
	120	6	4.28571	4.37956	40.8759
	123	1	0.714286	0.729927	41.6058
	124	1	0.714286	0.729927	42.3358
	125	2	1.42857	1.45985	43.7956
	126	2	1.42857	1.45985	45.2555
	130	2	1.42857	1.45985	46.7153
	131	5	3.57143	3.64964	50.365
	132	2	1.42857	1.45985	51.8248
	133	1	0.714286	0.729927	52.5547
	134	1	0.714286	0.729927	53.2847
	135	1	0.714286	0.729927	54.0146
	136	1	0.714286	0.729927	54.7445
	137	1	0.714286	0.729927	55.4745
	140	2	1.42857	1.45985	56.9343
	142	1	0.714286	0.729927	57.6642
	145	2	1.42857	1.45985	59.1241
	147	1	0.714286	0.729927	59.854
	149	1	0.714286	0.729927	60.5839
	150	2	1.42857	1.45985	62.0438
	151	7	5	5.10949	67.1533
	152	1	0.714286	0.729927	67.8832
	153	1	0.714286	0.729927	68.6131
	155	4	2.85714	2.91971	71.5328
	157	1	0.714286	0.729927	72.2628
	160	1	0.714286	0.729927	72.9927
	161	2	1.42857	1.45985	74.4526
	165	5	3.57143	3.64964	78.1022
	166	1	0.714286	0.729927	78.8321
	167	1	0.714286	0.729927	79.562
	171	2	1.42857	1.45985	81.0219
	175	1	0.714286	0.729927	81.7518
	176	1	0.714286	0.729927	82.4818
	177	3	2.14286	2.18978	84.6715
	180	5	3.57143	3.64964	88.3212
	182	1	0.714286	0.729927	89.0511
	185	2	1.42857	1.45985	90.5109
	187	1	0.714286	0.729927	91.2409
	188	1	0.714286	0.729927	91.9708
	190	2	1.42857	1.45985	93.4307
	191	1	0.714286	0.729927	94.1606
	195	2	1.42857	1.45985	95.6204
	200	2	1.42857	1.45985	97.0803
	210	2	1.42857	1.45985	98.5401
	220	1	0.714286	0.729927	99.2701
	230	1	0.714286	0.729927	100
	Total	137	97.8571	100
Lost	System	3	2.14286
Total		140	100
globalepilepsy
		Frequency	%	Valid %	acumulated %
included	0	4	2.85714	2.91971	2.91971
	18	1	0.714286	0.729927	3.64964
	20	6	4.28571	4.37956	8.0292
	22	2	1.42857	1.45985	9.48905
	23	1	0.714286	0.729927	10.219
	25	2	1.42857	1.45985	11.6788
	27	2	1.42857	1.45985	13.1387
	28	1	0.714286	0.729927	13.8686
	30	1	0.714286	0.729927	14.5985
	32	1	0.714286	0.729927	15.3285
	34	1	0.714286	0.729927	16.0584
	35	4	2.85714	2.91971	18.9781
	39	1	0.714286	0.729927	19.708
	41	2	1.42857	1.45985	21.1679
	42	2	1.42857	1.45985	22.6277
	45	1	0.714286	0.729927	23.3577
	47	1	0.714286	0.729927	24.0876
	49	2	1.42857	1.45985	25.5474
	52	4	2.85714	2.91971	28.4672
	53	1	0.714286	0.729927	29.1971
	54	2	1.42857	1.45985	30.6569
	55	2	1.42857	1.45985	32.1168
	56	1	0.714286	0.729927	32.8467
	57	3	2.14286	2.18978	35.0365
	58	4	2.85714	2.91971	37.9562
	60	3	2.14286	2.18978	40.146
	61	2	1.42857	1.45985	41.6058
	62	1	0.714286	0.729927	42.3358
	63	1	0.714286	0.729927	43.0657
	64	2	1.42857	1.45985	44.5255
	65	5	3.57143	3.64964	48.1752
	66	1	0.714286	0.729927	48.9051
	67	4	2.85714	2.91971	51.8248
	68	3	2.14286	2.18978	54.0146
	69	2	1.42857	1.45985	55.4745
	72	1	0.714286	0.729927	56.2044
	73	1	0.714286	0.729927	56.9343
	74	3	2.14286	2.18978	59.1241
	75	3	2.14286	2.18978	61.3139
	77	2	1.42857	1.45985	62.7737
	78	1	0.714286	0.729927	63.5036
	79	1	0.714286	0.729927	64.2336
	80	1	0.714286	0.729927	64.9635
	81	2	1.42857	1.45985	66.4234
	82	4	2.85714	2.91971	69.3431
	83	2	1.42857	1.45985	70.8029
	86	1	0.714286	0.729927	71.5328
	87	1	0.714286	0.729927	72.2628
	90	1	0.714286	0.729927	72.9927
	91	1	0.714286	0.729927	73.7226
	92	2	1.42857	1.45985	75.1825
	93	1	0.714286	0.729927	75.9124
	94	2	1.42857	1.45985	77.3723
	95	2	1.42857	1.45985	78.8321
	96	1	0.714286	0.729927	79.562
	97	1	0.714286	0.729927	80.292
	98	2	1.42857	1.45985	81.7518
	99	4	2.85714	2.91971	84.6715
	100	1	0.714286	0.729927	85.4015
	101	1	0.714286	0.729927	86.1314
	102	1	0.714286	0.729927	86.8613
	103	3	2.14286	2.18978	89.0511
	104	1	0.714286	0.729927	89.781
	107	1	0.714286	0.729927	90.5109
	109	1	0.714286	0.729927	91.2409
	111	1	0.714286	0.729927	91.9708
	112	1	0.714286	0.729927	92.7007
	113	1	0.714286	0.729927	93.4307
	117	1	0.714286	0.729927	94.1606
	118	2	1.42857	1.45985	95.6204
	121	1	0.714286	0.729927	96.3504
	122	1	0.714286	0.729927	97.0803
	130	1	0.714286	0.729927	97.8102
	135	1	0.714286	0.729927	98.5401
	140	1	0.714286	0.729927	99.2701
	150	1	0.714286	0.729927	100
	Total	137	97.8571	100
Lost	System	3	2.14286
Total		140	100
[truncated: 9 more columns]

## Sheet: genomic coordinates hg19
number of individual	Coordinates for 4pdeletion	Coordinates for extra-rearrangements
1	4p16.3-p16.1(49450_15100000)x1
2	4p16.3-p16.1(49450_9910000)x1
3	4p16.3-p16.1(49450_3456000)x1
4	4p16.3-p16.2(49450_8675648)x1	8p23.1(164600_6745609x3
5	4p16.3-p15.32(49450_15353889)x1
6	4p16.3-p16.2(49450_5553757)x1
7	4p16.3(49450_2402706)x1	9p24.3(555653_592889)x3
		17q22(51844165_52140831)x3
8	4p16.3-p16.1(49450_15100000)x1
9	4p16.3-p16.1(49450_10125808)x1	7q31.1(111122474_111235377)x3
10	4p16.3(49450_22901347)x1
11	4p16.3 (49450_2990499)x1
12	4p16.3(49450_2559990)x1	20p13(2589686_2636218)x3
13	4p16.3(49450_3342137)x1	8p23.3-p23.1(164984_6631138)x3
14	4p16.3(49450_1387780)x1	8p23.3(164984_202842)x3
		6q27(168334060_168597347)x3
		1p22.3(86529390_86745979)x1
15	4p16.3-p16.1(49450_6250182)x1
16	4p16.3(49450_4167133)x1	11p15.5-p15.4(198510_3460621)x3
17	4p16.3(49450_2010397)x1
18	4p16.3-p16.1( 49450_9856515)x1
19	4p16.3(49450_1994985)x1	11p15.5(198510_362668)x3
20	4p16.3-p15.33(49450_11701193)x1	10q26.13-q26.3(123358312_135477883)x3
21	4p16.3-p15.33(49450_14853491)x1
22	4p16.3(49450_3199860)x1	20p13(63244_1419697)x3
23	4p16.3(49450_3193301)x1	16p13.3(131109_192314)x3
		20p13(63244_1416521)x3
24	4p16.3(71552_919291)x1	4p16.3-p15.33(927780_12595138)x3
		4q35.1-q35.2(183574006_190884350)x4
25	4p16.3(12240_8989900)x1	8p23-p23.1(194425_6709000)x1
26	4p16.3-p16.1(49450_9545932)x1	8p23.3-p23.1(164984_6885124)x3
27	4p16.3-p16.1(817144_6922417 )x1*
28	4p16.3-p16.1(49450_19000300)x1
29	4p16.3(1166624_1966967)x1*
30	4p16.3-p15.33(69461_15814814)x1	8q22.2-q22.3 (100107731_100549850)x1
		14p11.1 (23850902_23902620)x3
31	4p16.3(49,450_9423250)x1	8p23.3-p23.1 (164984_7154036)x3
32	4p16.3-p16.1(49450_8872977)x1	8p23.3-p23.1(164984_6945876)x3
33	4p16.3(12240_3881032)x1	8p233-p23.1(194425_6942481)x3
34	4p16.3-p16.1(49450_9404812)x1	8p23.3-p23.1(164984_7007415)x3
35	4p16.3(69461_4099959)x1	15q13.2(30940504_31066230)x1
		16p11.2-p11.1(32037524_34763184)x3
36	4p16.3(49450_3537215)x1
37	4p16.3(12240_11934107)x1	10q26.2-q26.3(128330086_135372492)x4
	10q11.22-q1123 (48381471_51593795)x1
38	4p16.3(49450_2010397)x1
	3p13(71383767_71396931)x1
39	4p16.3-p16.2(49450_5949558)x1
40	4p16.3-p16.1(49450_10413908)x1
41	4p16.3-p15.2( 49450_22028574)x1
42	4p16.3(49450_919291)x1	4p16.3-p15.33(927780_12593138)x3
		4q35.1-q35.2(183574006_190884550)x3
43	4p16.3-p15.32 (49450_17636666)x1	4p15.32(17643848_17780932)x3
44	4p16.3(502934_510922)x1*	Xq23-q28(114456584-155270559)x1
45	4p16.3(1648324_2556622)x1*
46	4p16.3-p15.33(49450_1585024)x1	1q42.2-q44(234157097_249197903)x3
		11q25(130876947_131510626)x3
47	4p16.3-p16.1(49450_10980181)x1
48	4p16.3(49450_7211197)x1	9p24.3(46587_370439)x3
	3p(732114_1471238)x1
49	4p16.3(49450_3943984)x1	12p13.33-p13.31(191619_8394377)x3
	2q13(110885620_110980346)x1
	16p12.2(21608472_21769324)x1
50	4p16.3(45461_4901000)x1	22q13.33(50990000_51200034)x3
51	4p16.3(69461_4901959)x1	11p15(198510_500680)x3
52	4p16.3(49450_2386411)x1
53	4p16.3(69461_6623332)x1	4p16.13(6627084_6853637 x3
54	4p16.3(135831_22820646)x1-2*
55	4p16.3-16.2(70381_4816304)x1
56	4p16.3(49450_6417028)x1
57	4p16.3(49450_21292213)x1
58	4p16.3(49450_9889448)x1
59	4p16.3-p16.2(49450_5554134)x1	9p24.3(253594_495563)x3
		Xp24.2(6456940_8131442)x3
60	4p16.3-p16.1(49450_9371116)x1	8p23.3-p23.1(164984_6743108)x3
		20q13.33(6456940_8131442)x3
61	4p16.3-p15.32 (49450_15467300)x1
62	4p16.3-p16.2(49450_5638799)x1	3p26.3-p26.1(61495_4050668)x3
63	4p16.3(71303_4445875)x1	1q44(248222871_249218592)x3
64	4p16.3-p16.1(70381_9889448)x1	8p23.3-p23.1(164984_8462928)x3
65	4p16.3-p16.1(70381_9446843)x1	8p23.3-p23.1(164984_8101641)x3
66	4p16.3-p16.1(49450_7887500)x1	7p22.1(5785725_5890168)x3;rnf216
67	4p16.3-p15.32(49450_15692954)x1
68	4p16.3-p15.2(49450_27323221)x1	10q26.3(135294747_135,534,747)x3
69	4p16.3-p16.1(1785025_10273244)x1*
70	4p16.3-p15.32(49450_15659649)x1	4p15.32(15659670_17248161)x3
71	4p16.3-p15.2(49450_23732210x1	10q26.3(135295947_135,534,747)x3
72	4p16.3-p16.1(49450_7100000)x1
73	4p16.3-p16.1(49450_8357645)x1
74	4p16.3-p16.1(66276_8920215)x1	8p23.1-p23.3(402255_6415874)x3
75	4p16.3(66276_3026387)x1
76	4p16.3-p16.1(71552_8920214)x1	8p23.3-p23.1(176814_6939296)x3
77	4p16.3-p15.31(49450_19906275)x1
78	4p16.3-p16.1(49450_8357645)x1
79	4p16.3-p16.1(49450_6523020)x1
80	4p16.3-p15.33(69461_13057870)x1
		7p14.3(33290531_33457501)x1
81	4p16.3(49450_3980138)x1	2q21.1(132057166_132266537)x3
		12p13.33-p13.31(191619_8467803)x3
82	4p16.3-p16.1(49450_63366662)x1
83	4p16.3(49450_6096087)x1	19p13.3(19473-8280399)x3
	4p16.1-p15.33(9394090_14919063)x1
84	4p16.3-p16.1(49450_6196421)x1
85	4p16.3(49450_2896425)x1
86	4p16.3-p15.33(49450_14234630)x1	13q31-q34(93452118_115103529)x3
87	4p16.3-p16.1(49450_7866500)x1
88	4p16.3-p16.1(49450_8872977)x1	1q25.1-q25.2(175936012_176277292)x1
	4p16.1(10296202_10551560)x1
89	4p16.3(753944_2517447)x1*	7p15.2-p14.3(19.111.595_34.112.319)x3
		9p24.3(244457_953465)x3
90	4p16.3-p16.1(49450_11055432)x1
91	4p16.3(683842_3478323)x1*
92	4p16.3-p16.1(49450_7586924)x	10q26.3(135234580_135477883)x3
93	4p16.3-p15.32(410015_15814814)x1*
94	4p16.3(49450_3765977)x1	4q35.2(184876413_190963766)x3
95	4p16.3(49450_3767394)x1
96	4p16.3-1p5.32(49450_15079533)x1
97	4p16.3-p16.1(49450_7488864)x1
98	4p16.3-p15.33(49450_12008411)x1
99	4p16.3-p15.32(25328_16801041)x1	18p11.32(13034_2404134)x3
100	4p16.3-p15.33(49450_13901034)x1
101	4p16.3-p16.1(49,450_10728759)x1	10q26.3(131922572_135477883)x3
102	4p16.3(956047_1936897)x1*
103	4p16.3 (49450_2195024)x1
104	4p16.3-p16.1(49450_9777264)x1
105	4p16.3-p16.1(49,450_8869660)x1	4p16.1(8869660_9651413)x3
106	4p16.3(49450_2481490)x1	1p13.3(109289353_109343194)x1
		1q24.3(235333269_235427031)x1
		18q23(77160968_78015180)x1
107	4p16.3-p16.1(49450_10857992)x1
108	4p16.3-p15.2(49450_16572231
109	4p16.3-p16.1(68345_3407694)x1
110	4p16.3-p15.33(91744_12900236)x1
111	4p16.3-p15.33(68345_11590776)x1	Xp22.33(168546_3666623)x3
		Xq27.1-q27.2(139705775_141118896)x3
112	4p16.3-p16.2(49450_3504030)x1
113	4p16.3-p16.2(49450_5019725)x1	6q27(168051205_1709194829)x3
114	4p16.3-p16.2(49450_5949558)x1
115	4p16.3-p15.33(49450_12008411)x1
116	4p16.3-p16.1(49450_8869365 )x1	8p23.3-p23.1(164984_8105359)x3
117	4p16.3-p16.1(49450_8866550 )x1	8p23.3-p23.1(164984_7007415)x3
118	4p16.3-p16.1(49450_10002811 )x1
119	4p16.3-p16.2(49450_3920430)x1	8p23.3-p23.1(164984_8233559)x3
120	4p16.3-p16.1 (49,450_9777264)x1	15q11.2(20071673_28244460)x3
121	4p16.3-p15.33(91744_12003067)x1
122	4p16.3-p15.33(49450_14009006)x1
123	4p16.3-p15.33(49450_12009062)x1
124	4p16.3(49450_4167133)x1	11p15.5-p15.4(198510-3460621)x3
125	4p16.3(69461_3872380)x1
126	4p16.3(1508640_2186528)x1*
127	4p16.3-p15.2(49450_2571747)x1	4q31.23-q35.2(149251809_190963766)x3
128	4p16.3-p16.2(49450_5770275)x1	16pter-dup (not visible by SNParray)
129	4p16.3-p16.1(66276_8920215)x1
130	4p16.3-p16.1(45,889_34002010)x1
131	4p16.3-p16.1(45889_7026704)x1
132	4p16.3-p16.1(45889_41522001)x1
133	4p16.3-p15.33(91744_11637000)x1
134	4p16.3(1792001_2746095)x1*
135	4p16.3-p16.1(66276_16500000)x1
136	4p16.3-p16.1(71566_8638010)x1	5q35.2-q35.3(175760479_178858393)x3
137	4p16.3-p15.2(49450_23900000)x1
138	4p16.3-p15.33(68346_1309922)x1	7p22.3(43377_1152999)x3
139	4p16.3-p15.33(68345_11750000)x1
140	4p16.3-p16.2(68345_4165335)x1	8p23.3-23.1(158048_6999114)x3
	Human Genome Assembly:GRCh37/hg19
	* interstitial rearrangement
