# Supplementary material for: Clinician-Based Functional Scoring and Genomic Insights for Prognostic Stratification in Wolf–Hirschhorn Syndrome
Source: Genes (Basel). 2025 Jul 12;16(7):820. doi: 10.3390/genes16070820 (PMC12294571; doi:10.3390/genes16070820)
Supplement: Supplementary file 1 [file genes-16-00820-s001.zip › TABLE S9.xlsx]

## Sheet: Spanish
							Sapnish population
							Descritptive Statistics	N	Rango	Mínimo	Máximo	Media	Desviación estándar	Varianza
							deletionsize	75	41.49	0.01	41.5	9.1428	7.67767	58.9467
							addtionalduplicationone	75	59	0	59	3.46621	8.95997	80.281
							ageevalyears	74	33.3899	0.0001	33.39	7.33947	7.454	55.5622
							agediagmonth	74	384	0.0001	384	32.262	64.9415	4217.4
							weghtbirth	72	3260	440	3700	1992.35	562.142	316003
							heightatbirth	72	22.5	29.5	52	43.6875	4.08315	16.6721
							OFCbirth	72	19.5	19.5	39	31.0153	3.34642	11.1985
							gestweek	72	24	17	41	36.5222	3.26907	10.6868
							ageseizuresmonths	70	30	0	30	9.42571	6.7451	45.4964
							NumStatus	70	55	0	55	3.44286	8.2789	68.5402
							numberFAES	70	6	0	6	2.02857	1.62384	2.63685
							maxFAESsimul	70	5	0	5	1.5	1.03209	1.06522
							crisiscontrol	71	6	0	6	3.73239	1.60319	2.57022
							Surgeries	71	6	0	6	1.02817	1.14607	1.31348
							familiarquitjob	71	1	0	1	0.605634	0.492193	0.242254
							deletionsize	75	41.49	0.01	41.5	9.12288	7.68525	59.0631
							addtionalduplicationone	74	59	0	59	3.49805	8.94944	80.0925
							moreduplication	75	7.3	0	7.3	0.0998667	0.84292	0.710515
							motordelay	72	6	0	6	3.48611	2.00698	4.02797
							Cognitevedelay	72	6	0	6	2.48611	1.47269	2.16882
							develomentaldelaycorrectedbyage	72	43	2	45	19.7778	11.9897	143.753
							comorbidities	72	25	0	25	7.06944	3.87599	15.0233
							alteraionaffectingdevelopmental	72	200	30	230	133.833	46.6712	2178.2
							globalepilepsia	72	135	0	135	65.3056	32.0078	1024.5
							GFAPsummatory	72	305	64	369	224.847	76.6956	5882.22
								AEDs; epilepsy drugs
	Estadísticos
			origen	adddup	origin	subpopulation	priorsuspciicon	sex	IUGR	medrofaillure	seizures	seizureswfever	seizuresnofever	Status	ERStatus	CTCG	CM	CP	CAAT	Spasms	CTonicas	FAES	monotherapy	VPA	CLBCLZ	DZP	LEV	OXCCBZ	TPM	LMT	ETS	otherFAES	tookFAESnonow	abletosupporthead	abletoseat	abletoseatunaided	abletowalkwithhelp	abletowalkunaided	abletoeatunaided	diapers	abletocommunicatewithenvironment	communication	words	sentences	Ciagastrost	Cardio	Nefruouro	ophtalmologyalt	Orl
	N	ok	75	75	75	75	75	75	74	71	72	70	70	70	70	70	70	70	70	70	70	70	70	70	70	70	70	70	70	70	70	70	70	72	72	72	72	72	72	72	72	72	72	72	72	72	72	72	72
		Lost	0	0	0	0	0	0	1	4	3	5	5	5	5	5	5	5	5	5	5	5	5	5	5	5	5	5	5	5	5	5	5	3	3	3	3	3	3	3	3	3	3	3	3	3	3	3	3
	mean		1	0.44		0.0133333	0.746667	0.666667	0.932432	0.802817	0.888889	0.642857	0.585714	0.557143	0.428571	0.557143	0.314286	0.342857	0.571429	0.114286	0.3	0.771429	0.457143	0.628571	0.0857143	0.0428571	0.385714	0.0571429	0.0571429	0.0857143	0.0142857	0.114286	0.1	0.916667	0.791667	0.680556	0.569444	0.416667	0.319444	0.694444	0.902778	0.638889	0.347222	0.222222	0.0833333	0.5	0.541667	0.597222	0.430556
	medium		1	0		0	1	1	1	1	1	1	1	1	0	1	0	0	1	0	0	1	0	1	0	0	0	0	0	0	0	0	0	1	1	1	1	0	0	1	1	1	0	0	0	0.5	1	1	0
	Standard deviation		0	0.49973		0.11547	0.437849	0.474579	0.252716	0.400704	0.316475	0.482617	0.496155	0.50031	0.498445	0.50031	0.467583	0.478091	0.498445	0.320455	0.461566	0.422944	0.501757	0.486675	0.281963	0.203997	0.490278	0.233791	0.233791	0.281963	0.119523	0.320455	0.302166	0.278325	0.408966	0.469533	0.498629	0.496466	0.469533	0.463875	0.298339	0.483693	0.479428	0.418657	0.278325	0.503509	0.501757	0.493899	0.498629
	Varianza		0	0.24973		0.0133333	0.191712	0.225225	0.0638652	0.160563	0.100156	0.232919	0.24617	0.250311	0.248447	0.250311	0.218634	0.228571	0.248447	0.102692	0.213043	0.178882	0.25176	0.236853	0.0795031	0.0416149	0.240373	0.0546584	0.0546584	0.0795031	0.0142857	0.102692	0.0913043	0.0774648	0.167254	0.220462	0.248631	0.246479	0.220462	0.21518	0.0890063	0.233959	0.229851	0.175274	0.0774648	0.253521	0.251761	0.243936	0.248631
	Range		0	1		1	1	1	1	1	1	1	1	1	1	1	1	1	1	1	1	1	1	1	1	1	1	1	1	1	1	1	1	1	1	1	1	1	1	1	1	1	1	1	1	1	1	1	1
	Minimum		1	0		0	0	0	0	0	0	0	0	0	0	0	0	0	0	0	0	0	0	0	0	0	0	0	0	0	0	0	0	0	0	0	0	0	0	0	0	0	0	0	0	0	0	0	0
	Maximum		1	1		1	1	1	1	1	1	1	1	1	1	1	1	1	1	1	1	1	1	1	1	1	1	1	1	1	1	1	1	1	1	1	1	1	1	1	1	1	1	1	1	1	1	1	1
	Tabla de frecuencia
	origen
			Frequency	Porcentaje	Porcentage ok	Cummulative Porcentage
	ok	1,00	75	100	100	100
	adddup
			Frequency	Porcentaje	Porcentage ok	Cummulative Porcentage
	ok	0	42	56	56	56
		1	33	44	44	100
		Total	75	100	100
	priorsuspciicon
			Frequency	Porcentaje	Porcentage ok	Cummulative Porcentage
	ok	0	19	25.3333	25.3333	25.3333
		1	56	74.6667	74.6667	100
		Total	75	100	100
	sex
			Frequency	Porcentaje	Porcentage ok	Cummulative Porcentage
	ok	0	25	33.3333	33.3333	33.3333
		1	50	66.6667	66.6667	100
		Total	75	100	100
	IUGR
			Frequency	Porcentaje	Porcentage ok	Cummulative Porcentage
	ok	0	5	6.66667	6.75676	6.75676
		1	69	92	93.2432	100
		Total	74	98.6667	100
	lost		1	1.33333
	Total		75	100
	medrofaillure
			Frequency	Porcentaje	Porcentage ok	Cummulative Porcentage
	ok	0	14	18.6667	19.7183	19.7183
		1	57	76	80.2817	100
		Total	71	94.6667	100
	lost		4	5.33333
	Total		75	100
	seizures
			Frequency	Porcentaje	Porcentage ok	Cummulative Porcentage
	ok	0	8	10.6667	11.1111	11.1111
		1	64	85.3333	88.8889	100
		Total	72	96	100
	lost		3	4
	Total		75	100
	seizureswfever
			Frequency	Porcentaje	Porcentage ok	Cummulative Porcentage
	ok	0	25	33.3333	35.7143	35.7143
		1	45	60	64.2857	100
		Total	70	93.3333	100
	lost		5	6.66667
	Total		75	100
	seizuresnofever
			Frequency	Porcentaje	Porcentage ok	Cummulative Porcentage
	ok	0	29	38.6667	41.4286	41.4286
		1	41	54.6667	58.5714	100
		Total	70	93.3333	100
	lost		5	6.66667
	Total		75	100
	Status
			Frequency	Porcentaje	Porcentage ok	Cummulative Porcentage
	ok	0	31	41.3333	44.2857	44.2857
		1	39	52	55.7143	100
		Total	70	93.3333	100
	lost		5	6.66667
	Total		75	100
	ERStatus
			Frequency	Porcentaje	Porcentage ok	Cummulative Porcentage
	ok	0	40	53.3333	57.1429	57.1429
		1	30	40	42.8571	100
		Total	70	93.3333	100
	lost		5	6.66667
	Total		75	100
	CTCG
			Frequency	Porcentaje	Porcentage ok	Cummulative Porcentage
	ok	0	31	41.3333	44.2857	44.2857
		1	39	52	55.7143	100
		Total	70	93.3333	100
	lost		5	6.66667
	Total		75	100
	CM
			Frequency	Porcentaje	Porcentage ok	Cummulative Porcentage
	ok	0	48	64	68.5714	68.5714
		1	22	29.3333	31.4286	100
		Total	70	93.3333	100
	lost		5	6.66667
	Total		75	100
	CP
			Frequency	Porcentaje	Porcentage ok	Cummulative Porcentage
	ok	0	46	61.3333	65.7143	65.7143
		1	24	32	34.2857	100
		Total	70	93.3333	100
	lost		5	6.66667
	Total		75	100
	CAAT
			Frequency	Porcentaje	Porcentage ok	Cummulative Porcentage
	ok	0	30	40	42.8571	42.8571
		1	40	53.3333	57.1429	100
		Total	70	93.3333	100
	lost		5	6.66667
	Total		75	100
	Spasms
			Frequency	Porcentaje	Porcentage ok	Cummulative Porcentage
	ok	0	62	82.6667	88.5714	88.5714
		1	8	10.6667	11.4286	100
		Total	70	93.3333	100
	lost		5	6.66667
	Total		75	100
	CTonicas
			Frequency	Porcentaje	Porcentage ok	Cummulative Porcentage
	ok	0	49	65.3333	70	70
		1	21	28	30	100
		Total	70	93.3333	100
	lost		5	6.66667
	Total		75	100
	AEDs
			Frequency	Porcentaje	Porcentage ok	Cummulative Porcentage
	ok	0	16	21.3333	22.8571	22.8571
		1	54	72	77.1429	100
		Total	70	93.3333	100
	lost		5	6.66667
	Total		75	100
	monotherapy
			Frequency	Porcentaje	Porcentage ok	Cummulative Porcentage
	ok	0	38	50.6667	54.2857	54.2857
		1	32	42.6667	45.7143	100
		Total	70	93.3333	100
	lost		5	6.66667
	Total		75	100
	VPA
			Frequency	Porcentaje	Porcentage ok	Cummulative Porcentage
	ok	0	26	34.6667	37.1429	37.1429
		1	44	58.6667	62.8571	100
		Total	70	93.3333	100
	lost		5	6.66667
	Total		75	100
	CLBCLZ
			Frequency	Porcentaje	Porcentage ok	Cummulative Porcentage
	ok	0	64	85.3333	91.4286	91.4286
		1	6	8	8.57143	100
		Total	70	93.3333	100
	lost		5	6.66667
	Total		75	100
	DZP
			Frequency	Porcentaje	Porcentage ok	Cummulative Porcentage
	ok	0	67	89.3333	95.7143	95.7143
		1	3	4	4.28571	100
		Total	70	93.3333	100
	lost		5	6.66667
	Total		75	100
	LEV
			Frequency	Porcentaje	Porcentage ok	Cummulative Porcentage
	ok	0	43	57.3333	61.4286	61.4286
		1	27	36	38.5714	100
		Total	70	93.3333	100
	lost		5	6.66667
	Total		75	100
	OXCCBZ
			Frequency	Porcentaje	Porcentage ok	Cummulative Porcentage
	ok	0	66	88	94.2857	94.2857
		1	4	5.33333	5.71429	100
		Total	70	93.3333	100
	lost		5	6.66667
	Total		75	100
	TPM
			Frequency	Porcentaje	Porcentage ok	Cummulative Porcentage
	ok	0	66	88	94.2857	94.2857
		1	4	5.33333	5.71429	100
		Total	70	93.3333	100
	lost		5	6.66667
	Total		75	100
	LMT
			Frequency	Porcentaje	Porcentage ok	Cummulative Porcentage
	ok	0	64	85.3333	91.4286	91.4286
		1	6	8	8.57143	100
		Total	70	93.3333	100
	lost		5	6.66667
	Total		75	100
	ETS
			Frequency	Porcentaje	Porcentage ok	Cummulative Porcentage
	ok	0	69	92	98.5714	98.5714
		1	1	1.33333	1.42857	100
		Total	70	93.3333	100
	lost		5	6.66667
	Total		75	100
	otherAEDs
			Frequency	Porcentaje	Porcentage ok	Cummulative Porcentage
	ok	0	62	82.6667	88.5714	88.5714
		1	8	10.6667	11.4286	100
		Total	70	93.3333	100
	lost		5	6.66667
	Total		75	100
	tookAEDsnonow
			Frequency	Porcentaje	Porcentage ok	Cummulative Porcentage
	ok	0	63	84	90	90
		1	7	9.33333	10	100
		Total	70	93.3333	100
	lost		5	6.66667
	Total		75	100
	abletosupporthead
			Frequency	Porcentaje	Porcentage ok	Cummulative Porcentage
	ok	0	6	8	8.33333	8.33333
		1	66	88	91.6667	100
		Total	72	96	100
	lost		3	4
	Total		75	100
	abletoseat
			Frequency	Porcentaje	Porcentage ok	Cummulative Porcentage
	ok	0	15	20	20.8333	20.8333
		1	57	76	79.1667	100
		Total	72	96	100
	lost		3	4
	Total		75	100
	abletoseatunaided
			Frequency	Porcentaje	Porcentage ok	Cummulative Porcentage
	ok	0	23	30.6667	31.9444	31.9444
		1	49	65.3333	68.0556	100
		Total	72	96	100
	lost		3	4
	Total		75	100
	abletowalkwithhelp
			Frequency	Porcentaje	Porcentage ok	Cummulative Porcentage
	ok	0	31	41.3333	43.0556	43.0556
		1	41	54.6667	56.9444	100
		Total	72	96	100
	lost		3	4
	Total		75	100
	abletowalkunaided
			Frequency	Porcentaje	Porcentage ok	Cummulative Porcentage
	ok	0	42	56	58.3333	58.3333
		1	30	40	41.6667	100
		Total	72	96	100
	lost		3	4
	Total		75	100
	abletoeatunaided
			Frequency	Porcentaje	Porcentage ok	Cummulative Porcentage
	ok	0	49	65.3333	68.0556	68.0556
		1	23	30.6667	31.9444	100
		Total	72	96	100
	lost		3	4
	Total		75	100
	diapers
			Frequency	Porcentaje	Porcentage ok	Cummulative Porcentage
	ok	0	22	29.3333	30.5556	30.5556
		1	50	66.6667	69.4444	100
		Total	72	96	100
	lost		3	4
	Total		75	100
	abletocommunicatewithenvironment
			Frequency	Porcentaje	Porcentage ok	Cummulative Porcentage
	ok	0	7	9.33333	9.72222	9.72222
		1	65	86.6667	90.2778	100
		Total	72	96	100
	lost		3	4
	Total		75	100
	communication
			Frequency	Porcentaje	Porcentage ok	Cummulative Porcentage
	ok	0	26	34.6667	36.1111	36.1111
		1	46	61.3333	63.8889	100
		Total	72	96	100
	lost		3	4
	Total		75	100
	words
			Frequency	Porcentaje	Porcentage ok	Cummulative Porcentage
	ok	0	47	62.6667	65.2778	65.2778
		1	25	33.3333	34.7222	100
		Total	72	96	100
	lost		3	4
	Total		75	100
	sentences
			Frequency	Porcentaje	Porcentage ok	Cummulative Porcentage
	ok	0	56	74.6667	77.7778	77.7778
		1	16	21.3333	22.2222	100
		Total	72	96	100
	lost		3	4
	Total		75	100
	Ciagastrost
			Frequency	Porcentaje	Porcentage ok	Cummulative Porcentage
	ok	0	66	88	91.6667	91.6667
		1	6	8	8.33333	100
		Total	72	96	100
	lost		3	4
	Total		75	100
	Cardio
			Frequency	Porcentaje	Porcentage ok	Cummulative Porcentage
	ok	0	36	48	50	50
		1	36	48	50	100
		Total	72	96	100
	lost		3	4
	Total		75	100
	Nefruouro
			Frequency	Porcentaje	Porcentage ok	Cummulative Porcentage
	ok	0	33	44	45.8333	45.8333
		1	39	52	54.1667	100
		Total	72	96	100
	lost		3	4
	Total		75	100
	ophtalmologyalt
			Frequency	Porcentaje	Porcentage ok	Cummulative Porcentage
	ok	0	29	38.6667	40.2778	40.2778
		1	43	57.3333	59.7222	100
		Total	72	96	100
	lost		3	4
	Total		75	100
	Orl
			Frequency	Porcentaje	Porcentage ok	Cummulative Porcentage
	ok	0	41	54.6667	56.9444	56.9444
		1	31	41.3333	43.0556	100
		Total	72	96	100
	lost		3	4
	Total		75	100
	InfeccResp
			Frequency	Porcentaje	Porcentage ok	Cummulative Porcentage
	ok	0	34	45.3333	47.2222	47.2222
		1	38	50.6667	52.7778	100
		Total	72	96	100
	lost		3	4
	Total		75	100
	RM
			Frequency	Porcentaje	Porcentage ok	Cummulative Porcentage
	ok	0	20	26.6667	28.5714	28.5714
		1	50	66.6667	71.4286	100
		Total	70	93.3333	100
	lost		5	6.66667
	Total		75	100
	MalfSNC
			Frequency	Porcentaje	Porcentage ok	Cummulative Porcentage
	ok	0	38	50.6667	54.2857	54.2857
		1	32	42.6667	45.7143	100
		Total	70	93.3333	100
	lost		5	6.66667
	Total		75	100
	familiarquitjob
			Frequency	Porcentaje	Porcentage ok	Cummulative Porcentage
	ok	0	28	37.3333	39.4366	39.4366
		1	43	57.3333	60.5634	100
		Total	71	94.6667	100
	lost		4	5.33333
	Total		75	100
	adddup
			Frequency	Porcentaje	Porcentage ok	Cummulative Porcentage
	ok	0	42	56	56	56
		1	33	44	44	100
		Total	75	100	100
	deletionsize
			Frequency	Porcentaje	Porcentage ok	Cummulative Porcentage
	ok	,01	1	1.33333	1.33333	1.33333
		,68	1	1.33333	1.33333	2.66667
		,73	1	1.33333	1.33333	4
		,92	1	1.33333	1.33333	5.33333
		1,30	1	1.33333	1.33333	6.66667
		1,31	1	1.33333	1.33333	8
		1,39	1	1.33333	1.33333	9.33333
		1,99	1	1.33333	1.33333	10.6667
		2,01	2	2.66667	2.66667	13.3333
		2,38	1	1.33333	1.33333	14.6667
		2,40	1	1.33333	1.33333	16
		2,55	1	1.33333	1.33333	17.3333
		2,57	1	1.33333	1.33333	18.6667
		2,99	1	1.33333	1.33333	20
		3,20	2	2.66667	2.66667	22.6667
		3,34	1	1.33333	1.33333	24
		3,45	1	1.33333	1.33333	25.3333
		3,53	1	1.33333	1.33333	26.6667
		3,87	1	1.33333	1.33333	28
		3,88	1	1.33333	1.33333	29.3333
		3,94	1	1.33333	1.33333	30.6667
		4,10	1	1.33333	1.33333	32
		4,16	1	1.33333	1.33333	33.3333
		4,17	1	1.33333	1.33333	34.6667
		4,90	2	2.66667	2.66667	37.3333
		5,55	1	1.33333	1.33333	38.6667
		5,77	1	1.33333	1.33333	40
		5,95	1	1.33333	1.33333	41.3333
		6,25	1	1.33333	1.33333	42.6667
		6,52	1	1.33333	1.33333	44
		6,62	1	1.33333	1.33333	45.3333
		6,92	1	1.33333	1.33333	46.6667
		7,03	1	1.33333	1.33333	48
		7,21	1	1.33333	1.33333	49.3333
		7,48	1	1.33333	1.33333	50.6667
		8,35	1	1.33333	1.33333	52
		8,67	1	1.33333	1.33333	53.3333
		8,80	1	1.33333	1.33333	54.6667
		8,90	1	1.33333	1.33333	56
		9,19	1	1.33333	1.33333	57.3333
		9,40	1	1.33333	1.33333	58.6667
		9,42	1	1.33333	1.33333	60
		9,50	1	1.33333	1.33333	61.3333
		9,78	1	1.33333	1.33333	62.6667
		9,85	1	1.33333	1.33333	64
		9,90	1	1.33333	1.33333	65.3333
		10,10	1	1.33333	1.33333	66.6667
		10,41	1	1.33333	1.33333	68
		10,73	1	1.33333	1.33333	69.3333
		10,98	1	1.33333	1.33333	70.6667
		11,63	1	1.33333	1.33333	72
		11,70	1	1.33333	1.33333	73.3333
		11,75	1	1.33333	1.33333	74.6667
		11,90	1	1.33333	1.33333	76
		12,08	1	1.33333	1.33333	77.3333
		13,06	1	1.33333	1.33333	78.6667
		14,80	1	1.33333	1.33333	80
		15,10	2	2.66667	2.66667	82.6667
		15,35	1	1.33333	1.33333	84
		15,80	2	2.66667	2.66667	86.6667
		16,50	1	1.33333	1.33333	88
		16,80	1	1.33333	1.33333	89.3333
		17,63	1	1.33333	1.33333	90.6667
		19,00	1	1.33333	1.33333	92
		19,91	1	1.33333	1.33333	93.3333
		22,00	1	1.33333	1.33333	94.6667
		22,68	1	1.33333	1.33333	96
		22,90	1	1.33333	1.33333	97.3333
		37,57	1	1.33333	1.33333	98.6667
		41,50	1	1.33333	1.33333	100
		Total	75	100	100
	addtionalduplicationone
			Frequency	Porcentaje	Porcentage ok	Cummulative Porcentage
	ok	,000	42	56	56	56
		,010	1	1.33333	1.33333	57.3333
		,137	1	1.33333	1.33333	58.6667
		,230	1	1.33333	1.33333	60
		,260	1	1.33333	1.33333	61.3333
		,323	1	1.33333	1.33333	62.6667
		,500	1	1.33333	1.33333	64
		,850	1	1.33333	1.33333	65.3333
		1,000	1	1.33333	1.33333	66.6667
		1,150	1	1.33333	1.33333	68
		1,416	1	1.33333	1.33333	69.3333
		1,420	1	1.33333	1.33333	70.6667
		2,100	1	1.33333	1.33333	72
		3,210	1	1.33333	1.33333	73.3333
		3,460	2	2.66667	2.66667	76
		3,500	1	1.33333	1.33333	77.3333
		3,560	1	1.33333	1.33333	78.6667
		6,500	1	1.33333	1.33333	80
		6,600	1	1.33333	1.33333	81.3333
		6,700	3	4	4	85.3333
		6,750	1	1.33333	1.33333	86.6667
		7,000	1	1.33333	1.33333	88
		7,370	1	1.33333	1.33333	89.3333
		7,400	1	1.33333	1.33333	90.6667
		8,390	1	1.33333	1.33333	92
		11,770	1	1.33333	1.33333	93.3333
		12,120	1	1.33333	1.33333	94.6667
		15,040	1	1.33333	1.33333	96
		24,040	1	1.33333	1.33333	97.3333
		41,300	1	1.33333	1.33333	98.6667
		59,000	1	1.33333	1.33333	100
		Total	75	100	100
	ageevalyears
			Frequency	Porcentaje	Porcentage ok	Cummulative Porcentage
	ok	,0001	1	1.33333	1.35135	1.35135
		,0010	1	1.33333	1.35135	2.7027
		,0100	1	1.33333	1.35135	4.05405
		,2500	1	1.33333	1.35135	5.40541
		,3400	1	1.33333	1.35135	6.75676
		,6700	1	1.33333	1.35135	8.10811
		,9000	1	1.33333	1.35135	9.45946
		1,0000	1	1.33333	1.35135	10.8108
		1,0900	1	1.33333	1.35135	12.1622
		1,4300	1	1.33333	1.35135	13.5135
		1,5000	1	1.33333	1.35135	14.8649
		1,7300	1	1.33333	1.35135	16.2162
		1,8400	2	2.66667	2.7027	18.9189
		1,9800	2	2.66667	2.7027	21.6216
		2,1500	1	1.33333	1.35135	22.973
		2,5800	1	1.33333	1.35135	24.3243
		2,6000	1	1.33333	1.35135	25.6757
		2,6200	1	1.33333	1.35135	27.027
		2,8100	1	1.33333	1.35135	28.3784
		2,8800	2	2.66667	2.7027	31.0811
		2,9100	2	2.66667	2.7027	33.7838
		3,0000	1	1.33333	1.35135	35.1351
		3,0600	1	1.33333	1.35135	36.4865
		3,1000	1	1.33333	1.35135	37.8378
		3,2000	1	1.33333	1.35135	39.1892
		3,2600	1	1.33333	1.35135	40.5405
		3,4100	1	1.33333	1.35135	41.8919
		3,4900	1	1.33333	1.35135	43.2432
		3,5200	1	1.33333	1.35135	44.5946
		3,8300	1	1.33333	1.35135	45.9459
		3,9300	1	1.33333	1.35135	47.2973
		4,1000	1	1.33333	1.35135	48.6486
		4,5700	1	1.33333	1.35135	50
		5,0000	2	2.66667	2.7027	52.7027
		5,0800	1	1.33333	1.35135	54.0541
		5,8000	1	1.33333	1.35135	55.4054
		5,8400	1	1.33333	1.35135	56.7568
		5,9600	1	1.33333	1.35135	58.1081
		6,2800	1	1.33333	1.35135	59.4595
		7,1500	1	1.33333	1.35135	60.8108
		7,1700	1	1.33333	1.35135	62.1622
		7,2600	1	1.33333	1.35135	63.5135
		7,5700	1	1.33333	1.35135	64.8649
		7,6300	1	1.33333	1.35135	66.2162
		8,1600	1	1.33333	1.35135	67.5676
		8,2800	2	2.66667	2.7027	70.2703
		8,3100	1	1.33333	1.35135	71.6216
		8,3600	1	1.33333	1.35135	72.973
		8,9100	1	1.33333	1.35135	74.3243
		8,9900	1	1.33333	1.35135	75.6757
		9,3000	1	1.33333	1.35135	77.027
		9,5800	1	1.33333	1.35135	78.3784
		10,0400	1	1.33333	1.35135	79.7297
		10,6100	1	1.33333	1.35135	81.0811
		12,4200	1	1.33333	1.35135	82.4324
		13,3400	1	1.33333	1.35135	83.7838
		13,9600	1	1.33333	1.35135	85.1351
		15,5800	1	1.33333	1.35135	86.4865
		15,9000	1	1.33333	1.35135	87.8378
		17,6300	1	1.33333	1.35135	89.1892
		18,0000	1	1.33333	1.35135	90.5405
		18,2100	1	1.33333	1.35135	91.8919
		19,3400	1	1.33333	1.35135	93.2432
		22,0000	1	1.33333	1.35135	94.5946
		26,3500	1	1.33333	1.35135	95.9459
		27,0000	1	1.33333	1.35135	97.2973
		32,0700	1	1.33333	1.35135	98.6486
		33,3900	1	1.33333	1.35135	100
		Total	74	98.6667	100
	lost		1	1.33333
	Total		75	100
	agediagmonth
			Frequency	Porcentaje	Porcentage ok	Cummulative Porcentage
	ok	,0001	2	2.66667	2.7027	2.7027
		,0010	1	1.33333	1.35135	4.05405
		,0100	2	2.66667	2.7027	6.75676
		,0800	1	1.33333	1.35135	8.10811
		,0900	1	1.33333	1.35135	9.45946
		,1000	2	2.66667	2.7027	12.1622
		,2500	1	1.33333	1.35135	13.5135
		,5000	2	2.66667	2.7027	16.2162
		,7500	1	1.33333	1.35135	17.5676
		1,0000	7	9.33333	9.45946	27.027
		2,0000	2	2.66667	2.7027	29.7297
		3,0000	6	8	8.10811	37.8378
		4,0000	2	2.66667	2.7027	40.5405
		6,0000	1	1.33333	1.35135	41.8919
		7,0000	5	6.66667	6.75676	48.6486
		8,0000	1	1.33333	1.35135	50
		10,0000	5	6.66667	6.75676	56.7568
		11,0000	2	2.66667	2.7027	59.4595
		12,0000	2	2.66667	2.7027	62.1622
		17,0000	2	2.66667	2.7027	64.8649
		18,0000	2	2.66667	2.7027	67.5676
		24,0000	2	2.66667	2.7027	70.2703
		26,0000	1	1.33333	1.35135	71.6216
		28,0000	1	1.33333	1.35135	72.973
		30,0000	1	1.33333	1.35135	74.3243
		31,0000	1	1.33333	1.35135	75.6757
		36,0000	1	1.33333	1.35135	77.027
		38,0000	1	1.33333	1.35135	78.3784
		48,0000	5	6.66667	6.75676	85.1351
		60,0000	2	2.66667	2.7027	87.8378
		72,0000	1	1.33333	1.35135	89.1892
		96,0000	2	2.66667	2.7027	91.8919
		120,0000	1	1.33333	1.35135	93.2432
		144,0000	2	2.66667	2.7027	95.9459
		156,0000	1	1.33333	1.35135	97.2973
		324,0000	1	1.33333	1.35135	98.6486
		384,0000	1	1.33333	1.35135	100
		Total	74	98.6667	100
	lost		1	1.33333
	Total		75	100
	weghtbirth
			Frequency	Porcentaje	Porcentage ok	Cummulative Porcentage
	ok	440	1	1.33333	1.38889	1.38889
		874	1	1.33333	1.38889	2.77778
		1000	1	1.33333	1.38889	4.16667
		1190	1	1.33333	1.38889	5.55556
		1200	1	1.33333	1.38889	6.94444
		1340	1	1.33333	1.38889	8.33333
		1400	1	1.33333	1.38889	9.72222
		1450	1	1.33333	1.38889	11.1111
		1470	1	1.33333	1.38889	12.5
		1550	1	1.33333	1.38889	13.8889
		1560	2	2.66667	2.77778	16.6667
		1570	1	1.33333	1.38889	18.0556
		1600	1	1.33333	1.38889	19.4444
		1640	1	1.33333	1.38889	20.8333
		1650	2	2.66667	2.77778	23.6111
		1693	1	1.33333	1.38889	25
		1696	1	1.33333	1.38889	26.3889
		1700	1	1.33333	1.38889	27.7778
		1720	1	1.33333	1.38889	29.1667
		1725	1	1.33333	1.38889	30.5556
		1730	1	1.33333	1.38889	31.9444
		1740	1	1.33333	1.38889	33.3333
		1771	1	1.33333	1.38889	34.7222
		1780	2	2.66667	2.77778	37.5
		1800	3	4	4.16667	41.6667
		1810	1	1.33333	1.38889	43.0556
		1825	1	1.33333	1.38889	44.4444
		1840	1	1.33333	1.38889	45.8333
		1880	1	1.33333	1.38889	47.2222
		1900	1	1.33333	1.38889	48.6111
		1910	1	1.33333	1.38889	50
		1920	2	2.66667	2.77778	52.7778
		1925	1	1.33333	1.38889	54.1667
		1950	1	1.33333	1.38889	55.5556
		1975	1	1.33333	1.38889	56.9444
		2010	1	1.33333	1.38889	58.3333
		2060	1	1.33333	1.38889	59.7222
		2090	1	1.33333	1.38889	61.1111
		2100	2	2.66667	2.77778	63.8889
		2125	1	1.33333	1.38889	65.2778
		2140	1	1.33333	1.38889	66.6667
		2150	1	1.33333	1.38889	68.0556
		2160	1	1.33333	1.38889	69.4444
		2170	1	1.33333	1.38889	70.8333
		2190	1	1.33333	1.38889	72.2222
		2240	1	1.33333	1.38889	73.6111
		2265	1	1.33333	1.38889	75
		2270	1	1.33333	1.38889	76.3889
		2300	1	1.33333	1.38889	77.7778
		2360	1	1.33333	1.38889	79.1667
		2365	1	1.33333	1.38889	80.5556
		2370	1	1.33333	1.38889	81.9444
		2380	2	2.66667	2.77778	84.7222
		2400	1	1.33333	1.38889	86.1111
		2430	1	1.33333	1.38889	87.5
		2650	1	1.33333	1.38889	88.8889
		2750	1	1.33333	1.38889	90.2778
		2880	1	1.33333	1.38889	91.6667
		2900	1	1.33333	1.38889	93.0556
		3050	1	1.33333	1.38889	94.4444
		3090	1	1.33333	1.38889	95.8333
		3200	1	1.33333	1.38889	97.2222
		3440	1	1.33333	1.38889	98.6111
		3700	1	1.33333	1.38889	100
		Total	72	96	100
	lost		3	4
	Total		75	100
	heightatbirth
			Frequency	Porcentaje	Porcentage ok	Cummulative Porcentage
	ok	29,5	1	1.33333	1.38889	1.38889
		33,0	1	1.33333	1.38889	2.77778
		34,0	1	1.33333	1.38889	4.16667
		35,0	1	1.33333	1.38889	5.55556
		36,0	1	1.33333	1.38889	6.94444
		39,0	2	2.66667	2.77778	9.72222
		40,0	4	5.33333	5.55556	15.2778
		40,5	1	1.33333	1.38889	16.6667
		41,0	5	6.66667	6.94444	23.6111
		42,0	8	10.6667	11.1111	34.7222
		43,0	6	8	8.33333	43.0556
		44,0	7	9.33333	9.72222	52.7778
		45,0	10	13.3333	13.8889	66.6667
		45,5	4	5.33333	5.55556	72.2222
		46,0	4	5.33333	5.55556	77.7778
		46,5	1	1.33333	1.38889	79.1667
		47,0	4	5.33333	5.55556	84.7222
		48,0	5	6.66667	6.94444	91.6667
		49,0	2	2.66667	2.77778	94.4444
		50,0	1	1.33333	1.38889	95.8333
		51,0	2	2.66667	2.77778	98.6111
		52,0	1	1.33333	1.38889	100
		Total	72	96	100
	lost		3	4
	Total		75	100
	OFCbirth
			Frequency	Porcentaje	Porcentage ok	Cummulative Porcentage
	ok	19,5	1	1.33333	1.38889	1.38889
		21,0	1	1.33333	1.38889	2.77778
		23,0	1	1.33333	1.38889	4.16667
		24,0	2	2.66667	2.77778	6.94444
		27,0	1	1.33333	1.38889	8.33333
		28,0	3	4	4.16667	12.5
		28,5	1	1.33333	1.38889	13.8889
		29,0	5	6.66667	6.94444	20.8333
		29,5	2	2.66667	2.77778	23.6111
		30,0	7	9.33333	9.72222	33.3333
		30,5	5	6.66667	6.94444	40.2778
		31,0	9	12	12.5	52.7778
		31,6	1	1.33333	1.38889	54.1667
		32,0	14	18.6667	19.4444	73.6111
		33,0	5	6.66667	6.94444	80.5556
		33,5	1	1.33333	1.38889	81.9444
		34,0	7	9.33333	9.72222	91.6667
		34,5	1	1.33333	1.38889	93.0556
		36,0	3	4	4.16667	97.2222
		39,0	2	2.66667	2.77778	100
		Total	72	96	100
	lost		3	4
	Total		75	100
	gestweek
			Frequency	Porcentaje	Porcentage ok	Cummulative Porcentage
	ok	17,0	1	1.33333	1.38889	1.38889
		30,0	1	1.33333	1.38889	2.77778
		31,0	1	1.33333	1.38889	4.16667
		32,0	2	2.66667	2.77778	6.94444
		33,0	1	1.33333	1.38889	8.33333
		34,0	5	6.66667	6.94444	15.2778
		35,0	8	10.6667	11.1111	26.3889
		36,0	10	13.3333	13.8889	40.2778
		37,0	15	20	20.8333	61.1111
		37,2	1	1.33333	1.38889	62.5
		37,4	1	1.33333	1.38889	63.8889
		38,0	11	14.6667	15.2778	79.1667
		39,0	6	8	8.33333	87.5
		40,0	6	8	8.33333	95.8333
		41,0	3	4	4.16667	100
		Total	72	96	100
	lost		3	4
	Total		75	100
	ageseizuresmonths
			Frequency	Porcentaje	Porcentage ok	Cummulative Porcentage
	ok	,0	8	10.6667	11.4286	11.4286
		1,0	1	1.33333	1.42857	12.8571
		2,0	2	2.66667	2.85714	15.7143
		2,8	1	1.33333	1.42857	17.1429
		3,0	2	2.66667	2.85714	20
		4,0	2	2.66667	2.85714	22.8571
		5,0	2	2.66667	2.85714	25.7143
		6,0	4	5.33333	5.71429	31.4286
		6,5	2	2.66667	2.85714	34.2857
		7,0	4	5.33333	5.71429	40
		8,0	5	6.66667	7.14286	47.1429
		9,0	5	6.66667	7.14286	54.2857
		10,0	3	4	4.28571	58.5714
		11,0	6	8	8.57143	67.1429
		12,0	9	12	12.8571	80
		13,0	1	1.33333	1.42857	81.4286
		14,0	1	1.33333	1.42857	82.8571
		15,0	3	4	4.28571	87.1429
		17,0	1	1.33333	1.42857	88.5714
		18,0	2	2.66667	2.85714	91.4286
		20,0	1	1.33333	1.42857	92.8571
		21,0	1	1.33333	1.42857	94.2857
		24,0	2	2.66667	2.85714	97.1429
		30,0	2	2.66667	2.85714	100
		Total	70	93.3333	100
	lost		5	6.66667
	Total		75	100
	NumStatus
			Frequency	Porcentaje	Porcentage ok	Cummulative Porcentage
	ok	0	31	41.3333	44.2857	44.2857
		1	15	20	21.4286	65.7143
		2	8	10.6667	11.4286	77.1429
		3	1	1.33333	1.42857	78.5714
		4	3	4	4.28571	82.8571
		5	2	2.66667	2.85714	85.7143
		8	1	1.33333	1.42857	87.1429
		9	1	1.33333	1.42857	88.5714
		10	3	4	4.28571	92.8571
		11	1	1.33333	1.42857	94.2857
		17	1	1.33333	1.42857	95.7143
		25	1	1.33333	1.42857	97.1429
		30	1	1.33333	1.42857	98.5714
		55	1	1.33333	1.42857	100
		Total	70	93.3333	100
	lost		5	6.66667
	Total		75	100
	numberFAES
			Frequency	Porcentaje	Porcentage ok	Cummulative Porcentage
	ok	0	11	14.6667	15.7143	15.7143
		1	23	30.6667	32.8571	48.5714
		2	12	16	17.1429	65.7143
		3	10	13.3333	14.2857	80
		4	7	9.33333	10	90
		5	5	6.66667	7.14286	97.1429
		6	2	2.66667	2.85714	100
		Total	70	93.3333	100
	lost		5	6.66667
	Total		75	100
	maxFAESsimul
			Frequency	Porcentaje	Porcentage ok	Cummulative Porcentage
	ok	0	11	14.6667	15.7143	15.7143
		1	26	34.6667	37.1429	52.8571
		2	23	30.6667	32.8571	85.7143
		3	8	10.6667	11.4286	97.1429
		4	1	1.33333	1.42857	98.5714
		5	1	1.33333	1.42857	100
		Total	70	93.3333	100
	lost		5	6.66667
	Total		75	100
	crisiscontrol
			Frequency	Porcentaje	Porcentage ok	Cummulative Porcentage
	ok	0	1	1.33333	1.40845	1.40845
		1	7	9.33333	9.85915	11.2676
		2	9	12	12.6761	23.9437
		3	15	20	21.1268	45.0704
		4	8	10.6667	11.2676	56.338
		5	23	30.6667	32.3944	88.7324
		6	8	10.6667	11.2676	100
		Total	71	94.6667	100
	lost		4	5.33333
	Total		75	100
	Surgeries
			Frequency	Porcentaje	Porcentage ok	Cummulative Porcentage
	ok	0	28	37.3333	39.4366	39.4366
		1	23	30.6667	32.3944	71.831
		2	14	18.6667	19.7183	91.5493
		3	4	5.33333	5.6338	97.1831
		4	1	1.33333	1.40845	98.5915
		6	1	1.33333	1.40845	100
		Total	71	94.6667	100
	lost		4	5.33333
	Total		75	100
	deletionsize
			Frequency	Porcentaje	Porcentage ok	Cummulative Porcentage
	ok	,01	1	1.33333	1.33333	1.33333
		,68	1	1.33333	1.33333	2.66667
		,80	1	1.33333	1.33333	4
		,92	1	1.33333	1.33333	5.33333
		1,30	1	1.33333	1.33333	6.66667
		1,31	1	1.33333	1.33333	8
		1,39	1	1.33333	1.33333	9.33333
		1,96	1	1.33333	1.33333	10.6667
		1,99	1	1.33333	1.33333	12
		2,01	1	1.33333	1.33333	13.3333
		2,38	1	1.33333	1.33333	14.6667
		2,40	1	1.33333	1.33333	16
		2,50	1	1.33333	1.33333	17.3333
		2,57	1	1.33333	1.33333	18.6667
		2,98	1	1.33333	1.33333	20
		3,19	1	1.33333	1.33333	21.3333
		3,20	1	1.33333	1.33333	22.6667
		3,30	1	1.33333	1.33333	24
		3,36	1	1.33333	1.33333	25.3333
		3,45	1	1.33333	1.33333	26.6667
		3,53	1	1.33333	1.33333	28
		3,80	1	1.33333	1.33333	29.3333
		3,87	1	1.33333	1.33333	30.6667
		3,94	1	1.33333	1.33333	32
		4,16	2	2.66667	2.66667	34.6667
		4,90	2	2.66667	2.66667	37.3333
		5,50	1	1.33333	1.33333	38.6667
		5,77	1	1.33333	1.33333	40
		5,95	1	1.33333	1.33333	41.3333
		6,20	1	1.33333	1.33333	42.6667
		6,52	1	1.33333	1.33333	44
		6,62	1	1.33333	1.33333	45.3333
		6,84	1	1.33333	1.33333	46.6667
		7,03	1	1.33333	1.33333	48
		7,21	1	1.33333	1.33333	49.3333
		7,48	1	1.33333	1.33333	50.6667
		8,35	1	1.33333	1.33333	52
		8,67	1	1.33333	1.33333	53.3333
		8,80	1	1.33333	1.33333	54.6667
		8,90	1	1.33333	1.33333	56
		9,19	1	1.33333	1.33333	57.3333
		9,40	1	1.33333	1.33333	58.6667
		9,42	1	1.33333	1.33333	60
		9,50	1	1.33333	1.33333	61.3333
		9,78	1	1.33333	1.33333	62.6667
		9,80	1	1.33333	1.33333	64
		9,90	1	1.33333	1.33333	65.3333
		10,10	1	1.33333	1.33333	66.6667
		10,41	1	1.33333	1.33333	68
		10,73	1	1.33333	1.33333	69.3333
		10,98	1	1.33333	1.33333	70.6667
		11,60	1	1.33333	1.33333	72
		11,63	1	1.33333	1.33333	73.3333
		11,70	1	1.33333	1.33333	74.6667
		11,75	1	1.33333	1.33333	76
		12,08	1	1.33333	1.33333	77.3333
		13,06	1	1.33333	1.33333	78.6667
		14,80	1	1.33333	1.33333	80
		15,10	2	2.66667	2.66667	82.6667
		15,30	1	1.33333	1.33333	84
		15,80	2	2.66667	2.66667	86.6667
		16,50	1	1.33333	1.33333	88
		16,80	1	1.33333	1.33333	89.3333
		17,63	1	1.33333	1.33333	90.6667
		19,00	1	1.33333	1.33333	92
		19,91	1	1.33333	1.33333	93.3333
		22,00	1	1.33333	1.33333	94.6667
		22,68	1	1.33333	1.33333	96
		22,90	1	1.33333	1.33333	97.3333
		37,57	1	1.33333	1.33333	98.6667
		41,50	1	1.33333	1.33333	100
		Total	75	100	100
	addtionalduplicationone
			Frequency	Porcentaje	Porcentage ok	Cummulative Porcentage
	ok	,000	42	56	56.7568	56.7568
		,137	1	1.33333	1.35135	58.1081
		,230	1	1.33333	1.35135	59.4595
		,260	1	1.33333	1.35135	60.8108
		,323	1	1.33333	1.35135	62.1622
		,500	1	1.33333	1.35135	63.5135
		,850	1	1.33333	1.35135	64.8649
		1,000	1	1.33333	1.35135	66.2162
		1,150	1	1.33333	1.35135	67.5676
		1,416	1	1.33333	1.35135	68.9189
		1,420	1	1.33333	1.35135	70.2703
		2,100	1	1.33333	1.35135	71.6216
		3,210	1	1.33333	1.35135	72.973
		3,460	2	2.66667	2.7027	75.6757
		3,500	1	1.33333	1.35135	77.027
		3,560	1	1.33333	1.35135	78.3784
		6,500	1	1.33333	1.35135	79.7297
		6,600	1	1.33333	1.35135	81.0811
		6,700	3	4	4.05405	85.1351
		6,750	1	1.33333	1.35135	86.4865
		7,000	1	1.33333	1.35135	87.8378
		7,370	1	1.33333	1.35135	89.1892
		7,400	1	1.33333	1.35135	90.5405
		8,390	1	1.33333	1.35135	91.8919
		11,770	1	1.33333	1.35135	93.2432
		12,120	1	1.33333	1.35135	94.5946
		15,040	1	1.33333	1.35135	95.9459
		24,040	1	1.33333	1.35135	97.2973
		40,200	1	1.33333	1.35135	98.6486
		59,000	1	1.33333	1.35135	100
		Total	74	98.6667	100
	lost		1	1.33333
	Total		75	100
	moreduplication
			Frequency	Porcentaje	Porcentage ok	Cummulative Porcentage
	ok	,00	73	97.3333	97.3333	97.3333
		,19	1	1.33333	1.33333	98.6667
		7,30	1	1.33333	1.33333	100
		Total	75	100	100
	motordelay
			Frequency	Porcentaje	Porcentage ok	Cummulative Porcentage
	ok	0	5	6.66667	6.94444	6.94444
		1	10	13.3333	13.8889	20.8333
		2	11	14.6667	15.2778	36.1111
		3	10	13.3333	13.8889	50
		4	9	12	12.5	62.5
		5	9	12	12.5	75
		6	18	24	25	100
		Total	72	96	100
	lost		3	4
	Total		75	100
	Cognitevedelay
			Frequency	Porcentaje	Porcentage ok	Cummulative Porcentage
	ok	0	5	6.66667	6.94444	6.94444
		1	13	17.3333	18.0556	25
		2	23	30.6667	31.9444	56.9444
		3	16	21.3333	22.2222	79.1667
		4	4	5.33333	5.55556	84.7222
		5	10	13.3333	13.8889	98.6111
		6	1	1.33333	1.38889	100
		Total	72	96	100
	lost		3	4
	Total		75	100
	develomentaldelaycorrectedbyage
			Frequency	Porcentaje	Porcentage ok	Cummulative Porcentage
	ok	2	11	14.6667	15.2778	15.2778
		5	4	5.33333	5.55556	20.8333
		8	3	4	4.16667	25
		10	1	1.33333	1.38889	26.3889
		12	4	5.33333	5.55556	31.9444
		15	9	12	12.5	44.4444
		18	5	6.66667	6.94444	51.3889
		20	2	2.66667	2.77778	54.1667
		25	2	2.66667	2.77778	56.9444
		27	1	1.33333	1.38889	58.3333
		30	19	25.3333	26.3889	84.7222
		33	6	8	8.33333	93.0556
		35	3	4	4.16667	97.2222
		40	1	1.33333	1.38889	98.6111
		45	1	1.33333	1.38889	100
		Total	72	96	100
	lost		3	4
	Total		75	100
	comorbidities
			Frequency	Porcentaje	Porcentage ok	Cummulative Porcentage
	ok	0	1	1.33333	1.38889	1.38889
		1	2	2.66667	2.77778	4.16667
		2	3	4	4.16667	8.33333
		3	5	6.66667	6.94444	15.2778
		4	9	12	12.5	27.7778
		5	6	8	8.33333	36.1111
		6	6	8	8.33333	44.4444
		7	11	14.6667	15.2778	59.7222
		8	4	5.33333	5.55556	65.2778
		9	10	13.3333	13.8889	79.1667
		10	6	8	8.33333	87.5
		11	3	4	4.16667	91.6667
		12	1	1.33333	1.38889	93.0556
		13	2	2.66667	2.77778	95.8333
		14	1	1.33333	1.38889	97.2222
		15	1	1.33333	1.38889	98.6111
		25	1	1.33333	1.38889	100
		Total	72	96	100
	lost		3	4
	Total		75	100
	alteraionaffectingdevelopmental
			Frequency	Porcentaje	Porcentage ok	Cummulative Porcentage
	ok	30	1	1.33333	1.38889	1.38889
		35	1	1.33333	1.38889	2.77778
		36	1	1.33333	1.38889	4.16667
		50	1	1.33333	1.38889	5.55556
		65	1	1.33333	1.38889	6.94444
		70	2	2.66667	2.77778	9.72222
		75	4	5.33333	5.55556	15.2778
		80	1	1.33333	1.38889	16.6667
		81	1	1.33333	1.38889	18.0556
		85	2	2.66667	2.77778	20.8333
		87	1	1.33333	1.38889	22.2222
		90	1	1.33333	1.38889	23.6111
		91	1	1.33333	1.38889	25
		100	1	1.33333	1.38889	26.3889
		102	1	1.33333	1.38889	27.7778
		106	1	1.33333	1.38889	29.1667
		110	1	1.33333	1.38889	30.5556
		111	1	1.33333	1.38889	31.9444
		115	1	1.33333	1.38889	33.3333
		118	1	1.33333	1.38889	34.7222
		120	1	1.33333	1.38889	36.1111
		125	1	1.33333	1.38889	37.5
		126	2	2.66667	2.77778	40.2778
		131	3	4	4.16667	44.4444
		132	2	2.66667	2.77778	47.2222
		136	1	1.33333	1.38889	48.6111
		137	1	1.33333	1.38889	50
		140	2	2.66667	2.77778	52.7778
		142	1	1.33333	1.38889	54.1667
		145	1	1.33333	1.38889	55.5556
		150	1	1.33333	1.38889	56.9444
		151	4	5.33333	5.55556	62.5
		152	1	1.33333	1.38889	63.8889
		157	1	1.33333	1.38889	65.2778
		160	1	1.33333	1.38889	66.6667
		161	1	1.33333	1.38889	68.0556
		165	3	4	4.16667	72.2222
		166	1	1.33333	1.38889	73.6111
		167	1	1.33333	1.38889	75
		171	2	2.66667	2.77778	77.7778
		177	3	4	4.16667	81.9444
		180	2	2.66667	2.77778	84.7222
		182	1	1.33333	1.38889	86.1111
		187	1	1.33333	1.38889	87.5
		190	2	2.66667	2.77778	90.2778
		191	1	1.33333	1.38889	91.6667
		195	2	2.66667	2.77778	94.4444
		200	2	2.66667	2.77778	97.2222
		220	1	1.33333	1.38889	98.6111
		230	1	1.33333	1.38889	100
		Total	72	96	100
	lost		3	4
	Total		75	100
	globalepilepsia
			Frequency	Porcentaje	Porcentage ok	Cummulative Porcentage
	ok	0	2	2.66667	2.77778	2.77778
		20	5	6.66667	6.94444	9.72222
		22	2	2.66667	2.77778	12.5
		25	2	2.66667	2.77778	15.2778
		30	1	1.33333	1.38889	16.6667
		32	1	1.33333	1.38889	18.0556
		34	1	1.33333	1.38889	19.4444
		35	3	4	4.16667	23.6111
		41	2	2.66667	2.77778	26.3889
		42	1	1.33333	1.38889	27.7778
		45	1	1.33333	1.38889	29.1667
		47	1	1.33333	1.38889	30.5556
		49	1	1.33333	1.38889	31.9444
		52	2	2.66667	2.77778	34.7222
		54	1	1.33333	1.38889	36.1111
		55	2	2.66667	2.77778	38.8889
		57	1	1.33333	1.38889	40.2778
		58	3	4	4.16667	44.4444
		60	1	1.33333	1.38889	45.8333
		61	1	1.33333	1.38889	47.2222
		63	1	1.33333	1.38889	48.6111
		64	1	1.33333	1.38889	50
		65	3	4	4.16667	54.1667
		66	1	1.33333	1.38889	55.5556
		68	2	2.66667	2.77778	58.3333
		69	1	1.33333	1.38889	59.7222
		73	1	1.33333	1.38889	61.1111
		75	1	1.33333	1.38889	62.5
		77	1	1.33333	1.38889	63.8889
		78	1	1.33333	1.38889	65.2778
		80	1	1.33333	1.38889	66.6667
		82	2	2.66667	2.77778	69.4444
		83	1	1.33333	1.38889	70.8333
		90	1	1.33333	1.38889	72.2222
		91	1	1.33333	1.38889	73.6111
		92	1	1.33333	1.38889	75
		93	1	1.33333	1.38889	76.3889
		94	2	2.66667	2.77778	79.1667
		96	1	1.33333	1.38889	80.5556
		98	1	1.33333	1.38889	81.9444
		99	1	1.33333	1.38889	83.3333
		101	1	1.33333	1.38889	84.7222
		102	1	1.33333	1.38889	86.1111
		103	2	2.66667	2.77778	88.8889
		109	1	1.33333	1.38889	90.2778
		111	1	1.33333	1.38889	91.6667
		113	1	1.33333	1.38889	93.0556
		117	1	1.33333	1.38889	94.4444
		118	2	2.66667	2.77778	97.2222
		122	1	1.33333	1.38889	98.6111
		135	1	1.33333	1.38889	100
		Total	72	96	100
	lost		3	4
	Total		75	100
	GFAPsummatory
			Frequency	Porcentaje	Porcentage ok	Cummulative Porcentage
	ok	64	1	1.33333	1.38889	1.38889
		82	1	1.33333	1.38889	2.77778
		94	1	1.33333	1.38889	4.16667
		95	1	1.33333	1.38889	5.55556
		98	1	1.33333	1.38889	6.94444
		100	1	1.33333	1.38889	8.33333
		102	1	1.33333	1.38889	9.72222
		119	1	1.33333	1.38889	11.1111
		124	1	1.33333	1.38889	12.5
		127	1	1.33333	1.38889	13.8889
		131	1	1.33333	1.38889	15.2778
		136	1	1.33333	1.38889	16.6667
		149	1	1.33333	1.38889	18.0556
		150	1	1.33333	1.38889	19.4444
		152	2	2.66667	2.77778	22.2222
		155	1	1.33333	1.38889	23.6111
		171	1	1.33333	1.38889	25
		173	1	1.33333	1.38889	26.3889
		178	2	2.66667	2.77778	29.1667
		179	1	1.33333	1.38889	30.5556
		183	1	1.33333	1.38889	31.9444
		188	1	1.33333	1.38889	33.3333
		189	1	1.33333	1.38889	34.7222
		191	1	1.33333	1.38889	36.1111
		198	1	1.33333	1.38889	37.5
		199	1	1.33333	1.38889	38.8889
		200	1	1.33333	1.38889	40.2778
		201	1	1.33333	1.38889	41.6667
		214	1	1.33333	1.38889	43.0556
		215	1	1.33333	1.38889	44.4444
		217	1	1.33333	1.38889	45.8333
		230	2	2.66667	2.77778	48.6111
		231	2	2.66667	2.77778	51.3889
		234	1	1.33333	1.38889	52.7778
		237	1	1.33333	1.38889	54.1667
		240	1	1.33333	1.38889	55.5556
		247	1	1.33333	1.38889	56.9444
		250	1	1.33333	1.38889	58.3333
		252	1	1.33333	1.38889	59.7222
		254	1	1.33333	1.38889	61.1111
		259	2	2.66667	2.77778	63.8889
		266	2	2.66667	2.77778	66.6667
		274	1	1.33333	1.38889	68.0556
		275	1	1.33333	1.38889	69.4444
		276	1	1.33333	1.38889	70.8333
		277	1	1.33333	1.38889	72.2222
		278	1	1.33333	1.38889	73.6111
		283	1	1.33333	1.38889	75
		284	1	1.33333	1.38889	76.3889
		285	1	1.33333	1.38889	77.7778
		290	1	1.33333	1.38889	79.1667
		293	1	1.33333	1.38889	80.5556
		296	1	1.33333	1.38889	81.9444
		301	2	2.66667	2.77778	84.7222
		308	1	1.33333	1.38889	86.1111
		310	1	1.33333	1.38889	87.5
		319	1	1.33333	1.38889	88.8889
		329	1	1.33333	1.38889	90.2778
		330	1	1.33333	1.38889	91.6667
		332	1	1.33333	1.38889	93.0556
		336	1	1.33333	1.38889	94.4444
		340	1	1.33333	1.38889	95.8333
		355	1	1.33333	1.38889	97.2222
		358	1	1.33333	1.38889	98.6111
		369	1	1.33333	1.38889	100
		Total	72	96	100
	lost		3	4
	Total		75	100
[truncated: 29 more columns]

## Sheet: Latin American
										Latin American subpopulation
							descriptive statistiscs
								N	Range	Minimum	Maximum	Mean	Standard deviation	Varianza
							deletionsize	64	26346	0.954	27.3	9.17053	5.63237	31.7236
							addtionalduplicationone	64	21.65	0	21.65	2.03036	3.81796	14.5768
							ageevalyears	64	39.01	0.03	39.04	8.37	8.74139	76.412
							agediagmonth	64	193.9	0.1	194	21.5644	32.7197	1070.58
							weghtbirth	64	2300	900	3200	2020.66	395.321	156279
							heightatbirth	64	17	35	52	43.8594	2.81643	7.93229
							OFCbirth	64	9	28	37	31.6484	2.02798	4.1127
							gestweek	64	14	28	42	36.7609	2.57334	6.6221
							ageseizuresmonths	64	36	0	36	10.1141	6.60658	43.6469
							NumStatus	64	20	0	20	2.625	3.62312	13.127
							numberAEDs	64	5	0	5	2.29688	1.20422	1.45015
							maxFAESsimul	64	3	0	3	1.70313	0.790413	0.624752
							crisiscontrol	64	5	1	6	3.5	1.65232	2.73016
							Surgeries	63	7	0	7	0.936508	1.41276	1.9959
							familiarquitjob	64	1	0	1	0.53125	0.502967	0.252976
							deletionsize	64	26.34	0.96	27.3	8.93875	5.6169	31.5495
							addtionalduplicationone	64	21.65	0	21.65	2.03036	3.81796	14.5768
							moreduplication	64	2.69	0	2.69	0.0640625	0.377156	0.142247
							motordelay	64	6	0	6	3.29687	2.05233	4.21205
							Cognitevedelay	64	5	0	5	2.73438	1.05773	1.1188
							develomentaldelaycorrectedbyage	64	43	2	45	21.7031	11.8237	139.799
							comorbidities	64	20	2	22	9.04687	4.82201	23.2517
							alteraionaffectingdevelopmental	64	160	50	210	126.531	39.3491	1548.35
							globalepilepsia	64	150	0	150	71.5156	30.3634	921.936
							GFAPsummatory	64	343	67	410	231.156	74.6204	5568.2
								AEDs; epilepsy drugs
	Estadísticos
			origen	adddup	origin	subpopulation	priorsuspciicon	sex	IUGR	medrofaillure	seizures	seizureswfever	seizuresnofever	Status	ERStatus	CTCG	CM	CP	CAAT	Spasms	CTonicas	FAES	monotherapy	VPA	CLBCLZ	DZP	LEV	OXCCBZ	TPM	LMT	ETS	otherFAES	tookFAESnonow	abletosupporthead	abletoseat	abletoseatunaided	abletowalkwithhelp	abletowalkunaided	abletoeatunaided	diapers	abletocommunicatewithenvironment	communication	words	sentences	Ciagastrost	Cardio	Nefruouro	ophtalmologyalt	Orl
	N	Ok	64	64	64	64	64	64	64	64	64	64	64	64	64	64	64	64	64	64	64	64	64	64	64	64	64	64	64	64	64	64	64	64	64	64	64	64	64	64	64	64	64	64	64	64	64	64	64
		Lost	0	0	0	0	0	0	0	0	0	0	0	0	0	0	0	0	0	0	0	0	0	0	0	0	0	0	0	0	0	0	0	0	0	0	0	0	0	0	0	0	0	0	0	0	0	0	0
	mean		2	0.4375		1	0.890625	0.703125	0.953125	0.890625	0.953125	0.78125	0.625	0.640625	0.4375	0.5625	0.09375	0.1875	0.484375	0.140625	0.203125	0.953125	0.484375	0.625	0.359375	0.078125	0.328125	0.140625	0.046875	0.140625	0.03125	0.53125	0.203125	0.859375	0.703125	0.65625	0.5625	0.3125	0.21875	0.875	0.90625	0.75	0.328125	0.046875	0.140625	0.375	0.515625	0.53125	0.390625
	medium		2	0		1	1	1	1	1	1	1	1	1	0	1	0	0	0	0	0	1	0	1	0	0	0	0	0	0	0	1	0	1	1	1	1	0	0	1	1	1	0	0	0	0	1	1	0
	Standard deviation		0	0.5		0	0.314576	0.460493	0.213042	0.314576	0.213042	0.416667	0.48795	0.48361	0.5	0.5	0.293785	0.393398	0.503706	0.350382	0.405505	0.213042	0.503706	0.48795	0.48361	0.27049	0.473242	0.350382	0.213042	0.350382	0.175368	0.502967	0.405505	0.350382	0.460493	0.478714	0.5	0.467177	0.416667	0.333333	0.293785	0.436436	0.473242	0.213042	0.350382	0.48795	0.503706	0.502967	0.491747
	Varianza		0	0.25		0	0.0989583	0.212054	0.0453869	0.0989583	0.0453869	0.173611	0.238095	0.233879	0.25	0.25	0.0863095	0.154762	0.25372	0.122768	0.164435	0.0453869	0.25372	0.238095	0.233879	0.0731647	0.223958	0.122768	0.0453869	0.122768	0.030754	0.252976	0.164435	0.122768	0.212054	0.229167	0.25	0.218254	0.173611	0.111111	0.0863095	0.190476	0.223958	0.0453869	0.122768	0.238095	0.25372	0.252976	0.241815
	Range		0	1		0	1	1	1	1	1	1	1	1	1	1	1	1	1	1	1	1	1	1	1	1	1	1	1	1	1	1	1	1	1	1	1	1	1	1	1	1	1	1	1	1	1	1	1
	Minimum		2	0		1	0	0	0	0	0	0	0	0	0	0	0	0	0	0	0	0	0	0	0	0	0	0	0	0	0	0	0	0	0	0	0	0	0	0	0	0	0	0	0	0	0	0	0
	Maximum		2	1		1	1	1	1	1	1	1	1	1	1	1	1	1	1	1	1	1	1	1	1	1	1	1	1	1	1	1	1	1	1	1	1	1	1	1	1	1	1	1	1	1	1	1	1
	Frecuencies
	Frecuencys
	origen
			Frequency	Porcentage ok	cumulative percentage
	ok	2,00 (latin American	64	100	100
	adddup
			Frequency	Porcentage ok	cumulative percentage
	ok	0	36	56.25	56.25
		1	28	43.75	100
		Total	64	100
	subpopulation
			Frequency	Porcentage ok	cummulativepercentage
	ok	1	64	100	100
	priorsuspciicon
			Frequency	Porcentage ok	cummulativepercentage
	ok	0	7	10.9375	10.9375
		1	57	89.0625	100
		Total	64	100
	sex
			Frequency	Porcentage ok	cummulativepercentage
	ok	0, male	19	29.6875	29.6875
		1, female	45	70.3125	100
		Total	64	100
	IUGR
			Frequency	Porcentage ok	cummulativepercentage
	ok	0	3	4.6875	4.6875
		1	61	95.3125	100
		Total	64	100
	medrofaillure
			Frequency	Porcentage ok	cummulativepercentage
	ok	0	7	10.9375	10.9375
		1	57	89.0625	100
		Total	64	100
	seizures
			Frequency	Porcentage ok	cummulativepercentage
	ok	0	3	4.6875	4.6875
		1	61	95.3125	100
		Total	64	100
	seizureswfever
			Frequency	Porcentage ok	cummulativepercentage
	ok	0	14	21.875	21.875
		1	50	78.125	100
		Total	64	100
	seizuresnofever
			Frequency	Porcentage ok	cummulativepercentage
	ok	0	24	37.5	37.5
		1	40	62.5	100
		Total	64	100
	Status
			Frequency	Porcentage ok	cummulativepercentage
	ok	0	23	35.9375	35.9375
		1	41	64.0625	100
		Total	64	100
	ERStatus
			Frequency	Porcentage ok	cummulativepercentage
	ok	0	36	56.25	56.25
		1	28	43.75	100
		Total	64	100
	CTCG
			Frequency	Porcentage ok	cummulativepercentage
	ok	0	28	43.75	43.75
		1	36	56.25	100
		Total	64	100
	CM
			Frequency	Porcentage ok	cummulativepercentage
	ok	0	58	90.625	90.625
		1	6	9.375	100
		Total	64	100
	CP
			Frequency	Porcentage ok	cummulativepercentage
	ok	0	52	81.25	81.25
		1	12	18.75	100
		Total	64	100
	CAAT
			Frequency	Porcentage ok	cummulativepercentage
	ok	0	33	51.5625	51.5625
		1	31	48.4375	100
		Total	64	100
	Spasms
			Frequency	Porcentage ok	cummulativepercentage
	ok	0	55	85.9375	85.9375
		1	9	14.0625	100
		Total	64	100
	CTonicas
			Frequency	Porcentage ok	cummulativepercentage
	ok	0	51	79.6875	79.6875
		1	13	20.3125	100
		Total	64	100
	AEDs
			Frequency	Porcentage ok	cummulativepercentage
	ok	0	3	4.6875	4.6875
		1	61	95.3125	100
		Total	64	100
	monotherapy
			Frequency	Porcentage ok	cummulativepercentage
	ok	0	33	51.5625	51.5625
		1	31	48.4375	100
		Total	64	100
	VPA
			Frequency	Porcentage ok	cummulativepercentage
	ok	0	24	37.5	37.5
		1	40	62.5	100
		Total	64	100
	CLBCLZ
			Frequency	Porcentage ok	cummulativepercentage
	ok	0	41	64.0625	64.0625
		1	23	35.9375	100
		Total	64	100
	DZP
			Frequency	Porcentage ok	cummulativepercentage
	ok	0	59	92.1875	92.1875
		1	5	7.8125	100
		Total	64	100
	LEV
			Frequency	Porcentage ok	cummulativepercentage
	ok	0	43	67.1875	67.1875
		1	21	32.8125	100
		Total	64	100
	OXCCBZ
			Frequency	Porcentage ok	cummulativepercentage
	ok	0	55	85.9375	85.9375
		1	9	14.0625	100
		Total	64	100
	TPM
			Frequency	Porcentage ok	cummulativepercentage
	ok	0	61	95.3125	95.3125
		1	3	4.6875	100
		Total	64	100
	LMT
			Frequency	Porcentage ok	cummulativepercentage
	ok	0	55	85.9375	85.9375
		1	9	14.0625	100
		Total	64	100
	ETS
			Frequency	Porcentage ok	cummulativepercentage
	ok	0	62	96.875	96.875
		1	2	3.125	100
		Total	64	100
	otherAEDs
			Frequency	Porcentage ok	cummulativepercentage
	ok	0	30	46.875	46.875
		1	34	53.125	100
		Total	64	100
	tookAEDsnonow
			Frequency	Porcentage ok	cummulativepercentage
	ok	0	51	79.6875	79.6875
		1	13	20.3125	100
		Total	64	100
	abletosupporthead
			Frequency	Porcentage ok	cummulativepercentage
	ok	0	9	14.0625	14.0625
		1	55	85.9375	100
		Total	64	100
	abletoseat
			Frequency	Porcentage ok	cummulativepercentage
	ok	0	19	29.6875	29.6875
		1	45	70.3125	100
		Total	64	100
	abletoseatunaided
			Frequency	Porcentage ok	cummulativepercentage
	ok	0	22	34.375	34.375
		1	42	65.625	100
		Total	64	100
	abletowalkwithhelp
			Frequency	Porcentage ok	cummulativepercentage
	ok	0	28	43.75	43.75
		1	36	56.25	100
		Total	64	100
	abletowalkunaided
			Frequency	Porcentage ok	cummulativepercentage
	ok	0	44	68.75	68.75
		1	20	31.25	100
		Total	64	100
	abletoeatunaided
			Frequency	Porcentage ok	cummulativepercentage
	ok	0	50	78.125	78.125
		1	14	21.875	100
		Total	64	100
	diapers
			Frequency	Porcentage ok	cummulativepercentage
	ok	0	8	12.5	12.5
		1	56	87.5	100
		Total	64	100
	abletocommunicatewithenvironment
			Frequency	Porcentage ok	cummulativepercentage
	ok	0	6	9.375	9.375
		1	58	90.625	100
		Total	64	100
	communication
			Frequency	Porcentage ok	cummulativepercentage
	ok	0	16	25	25
		1	48	75	100
		Total	64	100
	words
			Frequency	Porcentage ok	cummulativepercentage
	ok	0	43	67.1875	67.1875
		1	21	32.8125	100
		Total	64	100
	sentences
			Frequency	Porcentage ok	cummulativepercentage
	ok	0	61	95.3125	95.3125
		1	3	4.6875	100
		Total	64	100
	Ciagastrost
			Frequency	Porcentage ok	cummulativepercentage
	ok	0	55	85.9375	85.9375
		1	9	14.0625	100
		Total	64	100
	Cardio
			Frequency	Porcentage ok	cummulativepercentage
	ok	0	40	62.5	62.5
		1	24	37.5	100
		Total	64	100
	Nefruouro
			Frequency	Porcentage ok	cummulativepercentage
	ok	0	31	48.4375	48.4375
		1	33	51.5625	100
		Total	64	100
	ophtalmologyalt
			Frequency	Porcentage ok	cummulativepercentage
	ok	0	30	46.875	46.875
		1	34	53.125	100
		Total	64	100
	Orl
			Frequency	Porcentage ok	cummulativepercentage
	ok	0	39	60.9375	60.9375
		1	25	39.0625	100
		Total	64	100
	InfeccResp
			Frequency	Porcentage ok	cummulativepercentage
	ok	0	23	35.9375	35.9375
		1	41	64.0625	100
		Total	64	100
	RM
			Frequency	Porcentage ok	cummulativepercentage
	ok	0	13	20.9677	20.9677
		1	49	79.0323	100
		Total	62	100
	lost	Sistema	2
	Total		64
	MalfSNC
			Frequency	Porcentage ok	cummulativepercentage
	ok	0	21	33.871	33.871
		1	41	66.129	100
		Total	62	100
	lost	Sistema	2
	Total		64
	familiarquitjob
			Frequency	Porcentage ok	cummulativepercentage
	ok	0	30	46.875	46.875
		1	34	53.125	100
		Total	64	100
	adddup
			Frequency	Porcentage ok	cummulativepercentage
	ok	0	37	57.8125	57.8125
		1	27	42.1875	100
		Total	64	100
	deletionsize
			Frequency	Porcentage ok	cummulativepercentage
	ok	,95	1	1.5625	1.5625
		,98	1	1.5625	3.125
		1,77	1	1.5625	4.6875
		2,19	1	1.5625	6.25
		2,48	1	1.5625	7.8125
		2,79	1	1.5625	9.375
		2,90	1	1.5625	10.9375
		3,03	1	1.5625	12.5
		3,40	1	1.5625	14.0625
		3,50	1	1.5625	15.625
		3,76	2	3.125	18.75
		3,92	1	1.5625	20.3125
		3,98	1	1.5625	21.875
		4,45	1	1.5625	23.4375
		4,81	1	1.5625	25
		5,01	1	1.5625	26.5625
		5,55	1	1.5625	28.125
		5,63	1	1.5625	29.6875
		5,94	1	1.5625	31.25
		6,09	1	1.5625	32.8125
		6,20	1	1.5625	34.375
		6,33	1	1.5625	35.9375
		6,41	1	1.5625	37.5
		7,10	1	1.5625	39.0625
		7,58	1	1.5625	40.625
		7,86	1	1.5625	42.1875
		7,89	1	1.5625	43.75
		8,36	1	1.5625	45.3125
		8,48	1	1.5625	46.875
		8,71	1	1.5625	48.4375
		8,86	1	1.5625	50
		8,87	3	4.6875	54.6875
		8,92	3	4.6875	59.375
		9,37	1	1.5625	60.9375
		9,44	1	1.5625	62.5
		9,77	1	1.5625	64.0625
		9,89	2	3.125	67.1875
		10,00	1	1.5625	68.75
		10,86	1	1.5625	70.3125
		11,06	1	1.5625	71.875
		11,59	1	1.5625	73.4375
		12,00	2	3.125	76.5625
		12,01	1	1.5625	78.125
		12,90	1	1.5625	79.6875
		13,90	1	1.5625	81.25
		14,00	1	1.5625	82.8125
		14,23	1	1.5625	84.375
		15,07	1	1.5625	85.9375
		15,46	1	1.5625	87.5
		15,60	1	1.5625	89.0625
		15,65	1	1.5625	90.625
		15,81	1	1.5625	92.1875
		16,15	1	1.5625	93.75
		21,29	1	1.5625	95.3125
		23,73	1	1.5625	96.875
		23,90	1	1.5625	98.4375
		27,30	1	1.5625	100
		Total	64	100
	addtionalduplicationone
			Frequency	Porcentage ok	cummulativepercentage
	ok	,000	37	57.8125	57.8125
		,230	1	1.5625	59.375
		,240	2	3.125	62.5
		,256	1	1.5625	64.0625
		,500	1	1.5625	65.625
		,710	1	1.5625	67.1875
		,780	1	1.5625	68.75
		,850	1	1.5625	70.3125
		1,000	1	1.5625	71.875
		1,590	1	1.5625	73.4375
		3,030	1	1.5625	75
		3,097	1	1.5625	76.5625
		3,490	1	1.5625	78.125
		4,050	1	1.5625	79.6875
		5,520	1	1.5625	81.25
		6,090	1	1.5625	82.8125
		6,410	1	1.5625	84.375
		6,740	1	1.5625	85.9375
		6,930	1	1.5625	87.5
		7,010	1	1.5625	89.0625
		8,100	1	1.5625	90.625
		8,110	1	1.5625	92.1875
		8,170	1	1.5625	93.75
		8,230	1	1.5625	95.3125
		8,460	2	3.125	98.4375
		21,650	1	1.5625	100
		Total	64	100
	ageevalyears
			Frequency	Porcentage ok	cummulativepercentage
	ok	,0300	1	1.5625	1.5625
		,1400	1	1.5625	3.125
		,9000	1	1.5625	4.6875
		1,4500	1	1.5625	6.25
		1,4600	1	1.5625	7.8125
		1,6000	1	1.5625	9.375
		1,6500	1	1.5625	10.9375
		1,7900	1	1.5625	12.5
		1,8000	1	1.5625	14.0625
		2,0000	1	1.5625	15.625
		2,0800	1	1.5625	17.1875
		2,2000	1	1.5625	18.75
		2,2900	1	1.5625	20.3125
		2,4500	1	1.5625	21.875
		2,7600	1	1.5625	23.4375
		2,8300	1	1.5625	25
		2,8600	1	1.5625	26.5625
		3,1200	1	1.5625	28.125
		3,4200	1	1.5625	29.6875
		3,4500	1	1.5625	31.25
		3,6300	1	1.5625	32.8125
		3,6400	1	1.5625	34.375
		3,7600	1	1.5625	35.9375
		3,7700	1	1.5625	37.5
		3,9000	1	1.5625	39.0625
		3,9700	1	1.5625	40.625
		4,0400	1	1.5625	42.1875
		4,0500	1	1.5625	43.75
		4,2000	1	1.5625	45.3125
		4,4900	1	1.5625	46.875
		5,0000	3	4.6875	51.5625
		5,2200	1	1.5625	53.125
		5,6000	1	1.5625	54.6875
		5,8700	1	1.5625	56.25
		5,9500	1	1.5625	57.8125
		6,0000	1	1.5625	59.375
		6,3000	1	1.5625	60.9375
		6,4600	1	1.5625	62.5
		6,9400	1	1.5625	64.0625
		7,0600	1	1.5625	65.625
		7,4200	1	1.5625	67.1875
		7,8000	1	1.5625	68.75
		9,0800	1	1.5625	70.3125
		9,2300	1	1.5625	71.875
		10,0000	1	1.5625	73.4375
		10,0200	1	1.5625	75
		10,5700	1	1.5625	76.5625
		11,8300	1	1.5625	78.125
		12,7300	1	1.5625	79.6875
		13,3700	1	1.5625	81.25
		13,9000	1	1.5625	82.8125
		15,3700	1	1.5625	84.375
		15,6000	1	1.5625	85.9375
		15,6700	1	1.5625	87.5
		17,2300	1	1.5625	89.0625
		19,8200	1	1.5625	90.625
		23,8100	1	1.5625	92.1875
		24,0000	1	1.5625	93.75
		32,1400	1	1.5625	95.3125
		32,9900	1	1.5625	96.875
		33,9300	1	1.5625	98.4375
		39,0400	1	1.5625	100
		Total	64	100
	agediagmonth
			Frequency	Porcentage ok	cummulativepercentage
	ok	,1000	5	7.8125	7.8125
		,1200	1	1.5625	9.375
		,2000	1	1.5625	10.9375
		,3000	1	1.5625	12.5
		,5000	1	1.5625	14.0625
		1,0000	1	1.5625	15.625
		1,5000	1	1.5625	17.1875
		2,0000	1	1.5625	18.75
		3,0000	2	3.125	21.875
		4,0000	1	1.5625	23.4375
		5,0000	2	3.125	26.5625
		6,0000	1	1.5625	28.125
		7,0000	2	3.125	31.25
		8,0000	3	4.6875	35.9375
		10,0000	2	3.125	39.0625
		11,0000	1	1.5625	40.625
		12,0000	9	14.0625	54.6875
		13,0000	2	3.125	57.8125
		14,0000	3	4.6875	62.5
		15,0000	1	1.5625	64.0625
		16,0000	1	1.5625	65.625
		17,0000	1	1.5625	67.1875
		18,0000	5	7.8125	75
		20,0000	1	1.5625	76.5625
		24,0000	1	1.5625	78.125
		26,0000	1	1.5625	79.6875
		30,0000	1	1.5625	81.25
		31,0000	1	1.5625	82.8125
		36,0000	1	1.5625	84.375
		39,0000	1	1.5625	85.9375
		41,0000	1	1.5625	87.5
		42,0000	2	3.125	90.625
		60,0000	2	3.125	93.75
		84,0000	1	1.5625	95.3125
		101,0000	1	1.5625	96.875
		135,0000	1	1.5625	98.4375
		194,0000	1	1.5625	100
		Total	64	100
	weghtbirth
			Frequency	Porcentage ok	cummulativepercentage
	ok	900	1	1.5625	1.5625
		1250	1	1.5625	3.125
		1260	2	3.125	6.25
		1500	3	4.6875	10.9375
		1598	1	1.5625	12.5
		1600	1	1.5625	14.0625
		1650	1	1.5625	15.625
		1680	1	1.5625	17.1875
		1700	1	1.5625	18.75
		1750	1	1.5625	20.3125
		1760	1	1.5625	21.875
		1790	1	1.5625	23.4375
		1800	3	4.6875	28.125
		1845	1	1.5625	29.6875
		1870	1	1.5625	31.25
		1880	2	3.125	34.375
		1900	1	1.5625	35.9375
		1980	4	6.25	42.1875
		2000	4	6.25	48.4375
		2010	1	1.5625	50
		2020	2	3.125	53.125
		2060	1	1.5625	54.6875
		2070	1	1.5625	56.25
		2075	3	4.6875	60.9375
		2085	1	1.5625	62.5
		2100	1	1.5625	64.0625
		2130	1	1.5625	65.625
		2140	1	1.5625	67.1875
		2180	2	3.125	70.3125
		2185	1	1.5625	71.875
		2190	1	1.5625	73.4375
		2230	1	1.5625	75
		2240	1	1.5625	76.5625
		2300	2	3.125	79.6875
		2340	1	1.5625	81.25
		2350	1	1.5625	82.8125
		2356	1	1.5625	84.375
		2360	1	1.5625	85.9375
		2420	1	1.5625	87.5
		2485	2	3.125	90.625
		2500	1	1.5625	92.1875
		2668	1	1.5625	93.75
		2700	3	4.6875	98.4375
		3200	1	1.5625	100
		Total	64	100
	heightatbirth
			Frequency	Porcentage ok	cummulativepercentage
	ok	35,0	1	1.5625	1.5625
		37,0	1	1.5625	3.125
		38,0	2	3.125	6.25
		40,0	1	1.5625	7.8125
		41,0	3	4.6875	12.5
		42,0	6	9.375	21.875
		43,0	17	26.5625	48.4375
		43,5	4	6.25	54.6875
		44,0	4	6.25	60.9375
		45,0	7	10.9375	71.875
		46,0	5	7.8125	79.6875
		46,5	2	3.125	82.8125
		47,0	6	9.375	92.1875
		47,5	2	3.125	95.3125
		48,0	2	3.125	98.4375
		52,0	1	1.5625	100
		Total	64	100
	OFCbirth
			Frequency	Porcentage ok	cummulativepercentage
	ok	28,0	2	3.125	3.125
		28,5	1	1.5625	4.6875
		29,0	5	7.8125	12.5
		30,0	9	14.0625	26.5625
		30,8	2	3.125	29.6875
		31,0	16	25	54.6875
		31,5	1	1.5625	56.25
		32,0	10	15.625	71.875
		32,5	1	1.5625	73.4375
		33,0	3	4.6875	78.125
		33,2	2	3.125	81.25
		33,5	2	3.125	84.375
		34,0	2	3.125	87.5
		35,0	6	9.375	96.875
		37,0	2	3.125	100
		Total	64	100
	gestweek
			Frequency	Porcentage ok	cummulativepercentage
	ok	28,0	2	3.125	3.125
		32,0	5	7.8125	10.9375
		35,0	3	4.6875	15.625
		36,0	11	17.1875	32.8125
		36,5	4	6.25	39.0625
		37,0	12	18.75	57.8125
		37,3	1	1.5625	59.375
		37,6	1	1.5625	60.9375
		38,0	12	18.75	79.6875
		38,6	1	1.5625	81.25
		39,0	5	7.8125	89.0625
		39,2	1	1.5625	90.625
		40,0	5	7.8125	98.4375
		42,0	1	1.5625	100
		Total	64	100
	ageseizuresmonths
			Frequency	Porcentage ok	cummulativepercentage
	ok	,0	3	4.6875	4.6875
		,3	1	1.5625	6.25
		1,0	1	1.5625	7.8125
		1,5	1	1.5625	9.375
		3,0	2	3.125	12.5
		6,0	4	6.25	18.75
		7,0	3	4.6875	23.4375
		8,0	12	18.75	42.1875
		9,0	10	15.625	57.8125
		10,0	3	4.6875	62.5
		11,0	4	6.25	68.75
		11,5	1	1.5625	70.3125
		12,0	11	17.1875	87.5
		17,0	2	3.125	90.625
		18,0	1	1.5625	92.1875
		20,0	1	1.5625	93.75
		24,0	2	3.125	96.875
		34,0	1	1.5625	98.4375
		36,0	1	1.5625	100
		Total	64	100
	NumStatus
			Frequency	Porcentage ok	cummulativepercentage
	ok	0	23	35.9375	35.9375
		1	10	15.625	51.5625
		2	5	7.8125	59.375
		3	10	15.625	75
		4	3	4.6875	79.6875
		5	5	7.8125	87.5
		6	2	3.125	90.625
		7	1	1.5625	92.1875
		8	1	1.5625	93.75
		10	1	1.5625	95.3125
		11	1	1.5625	96.875
		13	1	1.5625	98.4375
		20	1	1.5625	100
		Total	64	100
	numberFAES
			Frequency	Porcentage ok	cummulativepercentage
	ok	0	3	4.6875	4.6875
		1	14	21.875	26.5625
		2	22	34.375	60.9375
		3	13	20.3125	81.25
		4	10	15.625	96.875
		5	2	3.125	100
		Total	64	100
	maxFAESsimul
			Frequency	Porcentage ok	cummulativepercentage
	ok	0	3	4.6875	4.6875
		1	23	35.9375	40.625
		2	28	43.75	84.375
		3	10	15.625	100
		Total	64	100
	crisiscontrol
			Frequency	Porcentage ok	cummulativepercentage
	ok	1	11	17.1875	17.1875
		2	11	17.1875	34.375
		3	8	12.5	46.875
		4	6	9.375	56.25
		5	25	39.0625	95.3125
		6	3	4.6875	100
		Total	64	100
	Surgeries
			Frequency	Porcentage ok	cummulativepercentage
	ok	0	34	53.9683	53.9683
		1	13	20.6349	74.6032
		2	10	15.873	90.4762
		3	3	4.7619	95.2381
		5	2	3.1746	98.4127
		7	1	1.5873	100
		Total	63	100
	lost	Sistema	1
	Total		64
	deletionsize
			Frequency	Porcentage ok	cummulativepercentage
	ok	,96	1	1.5625	1.5625
		,98	1	1.5625	3.125
		1,77	1	1.5625	4.6875
		2,19	1	1.5625	6.25
		2,48	1	1.5625	7.8125
		2,79	1	1.5625	9.375
		2,90	1	1.5625	10.9375
		3,03	1	1.5625	12.5
		3,30	1	1.5625	14.0625
		3,41	1	1.5625	15.625
		3,50	1	1.5625	17.1875
		3,76	2	3.125	20.3125
		3,92	1	1.5625	21.875
		3,98	1	1.5625	23.4375
		4,45	1	1.5625	25
		4,75	1	1.5625	26.5625
		5,01	1	1.5625	28.125
		5,55	1	1.5625	29.6875
		5,63	1	1.5625	31.25
		5,94	1	1.5625	32.8125
		6,09	1	1.5625	34.375
		6,20	1	1.5625	35.9375
		6,33	1	1.5625	37.5
		6,41	1	1.5625	39.0625
		7,10	1	1.5625	40.625
		7,58	1	1.5625	42.1875
		7,86	2	3.125	45.3125
		7,89	1	1.5625	46.875
		8,36	1	1.5625	48.4375
		8,48	1	1.5625	50
		8,50	1	1.5625	51.5625
		8,71	1	1.5625	53.125
		8,86	1	1.5625	54.6875
		8,87	3	4.6875	59.375
		8,92	2	3.125	62.5
		9,37	1	1.5625	64.0625
		9,44	1	1.5625	65.625
		9,89	2	3.125	68.75
		10,00	1	1.5625	70.3125
		10,86	1	1.5625	71.875
		11,06	1	1.5625	73.4375
		11,59	1	1.5625	75
		12,00	2	3.125	78.125
		12,08	1	1.5625	79.6875
		12,90	1	1.5625	81.25
		13,94	1	1.5625	82.8125
		14,00	1	1.5625	84.375
		14,23	1	1.5625	85.9375
		15,07	1	1.5625	87.5
		15,40	1	1.5625	89.0625
		15,60	1	1.5625	90.625
		15,65	1	1.5625	92.1875
		16,15	1	1.5625	93.75
		21,29	1	1.5625	95.3125
		23,73	1	1.5625	96.875
		23,90	1	1.5625	98.4375
		27,30	1	1.5625	100
		Total	64	100
	addtionalduplicationone
			Frequency	Porcentage ok	cummulativepercentage
	ok	,000	37	57.8125	57.8125
		,230	1	1.5625	59.375
		,240	2	3.125	62.5
		,256	1	1.5625	64.0625
		,500	1	1.5625	65.625
		,710	1	1.5625	67.1875
		,780	1	1.5625	68.75
		,850	1	1.5625	70.3125
		1,000	1	1.5625	71.875
		1,590	1	1.5625	73.4375
		3,030	1	1.5625	75
		3,097	1	1.5625	76.5625
		3,490	1	1.5625	78.125
		4,050	1	1.5625	79.6875
		5,520	1	1.5625	81.25
		6,090	1	1.5625	82.8125
		6,410	1	1.5625	84.375
		6,740	1	1.5625	85.9375
		6,930	1	1.5625	87.5
		7,010	1	1.5625	89.0625
		8,100	1	1.5625	90.625
		8,110	1	1.5625	92.1875
		8,170	1	1.5625	93.75
		8,230	1	1.5625	95.3125
		8,460	2	3.125	98.4375
		21,650	1	1.5625	100
		Total	64	100
	moreduplication
			Frequency	Porcentage ok	cummulativepercentage
	ok	,00	62	96.875	96.875
		1,41	1	1.5625	98.4375
		2,69	1	1.5625	100
		Total	64	100
	motordelay
			Frequency	Porcentage ok	cummulativepercentage
	ok	0	8	12.5	12.5
		1	10	15.625	28.125
		2	6	9.375	37.5
		3	3	4.6875	42.1875
		4	15	23.4375	65.625
		5	12	18.75	84.375
		6	10	15.625	100
		Total	64	100
	Cognitevedelay
			Frequency	Porcentage ok	cummulativepercentage
	ok	0	1	1.5625	1.5625
		1	6	9.375	10.9375
		2	19	29.6875	40.625
		3	24	37.5	78.125
		4	11	17.1875	95.3125
		5	3	4.6875	100
		Total	64	100
	develomentaldelaycorrectedbyage
			Frequency	Porcentage ok	cummulativepercentage
	ok	2	4	6.25	6.25
		4	1	1.5625	7.8125
		5	2	3.125	10.9375
		7	1	1.5625	12.5
		8	3	4.6875	17.1875
		10	2	3.125	20.3125
		11	2	3.125	23.4375
		12	3	4.6875	28.125
		15	9	14.0625	42.1875
		17	1	1.5625	43.75
		18	2	3.125	46.875
		20	1	1.5625	48.4375
		22	3	4.6875	53.125
		25	4	6.25	59.375
		30	9	14.0625	73.4375
		33	3	4.6875	78.125
		35	10	15.625	93.75
		40	3	4.6875	98.4375
		45	1	1.5625	100
		Total	64	100
	comorbidities
			Frequency	Porcentage ok	cummulativepercentage
	ok	2	4	6.25	6.25
		3	2	3.125	9.375
		4	3	4.6875	14.0625
		5	6	9.375	23.4375
		6	6	9.375	32.8125
		7	8	12.5	45.3125
		8	7	10.9375	56.25
		9	5	7.8125	64.0625
		10	2	3.125	67.1875
		11	3	4.6875	71.875
		12	6	9.375	81.25
		13	1	1.5625	82.8125
		15	4	6.25	89.0625
		16	1	1.5625	90.625
		18	3	4.6875	95.3125
		19	1	1.5625	96.875
		21	1	1.5625	98.4375
		22	1	1.5625	100
		Total	64	100
	alteraionaffectingdevelopmental
			Frequency	Porcentage ok	cummulativepercentage
	ok	50	1	1.5625	1.5625
		62	1	1.5625	3.125
		66	1	1.5625	4.6875
		67	1	1.5625	6.25
		70	1	1.5625	7.8125
		73	1	1.5625	9.375
		75	1	1.5625	10.9375
		78	1	1.5625	12.5
		80	3	4.6875	17.1875
		85	1	1.5625	18.75
		90	1	1.5625	20.3125
		91	2	3.125	23.4375
		95	1	1.5625	25
		96	1	1.5625	26.5625
		97	3	4.6875	31.25
		98	1	1.5625	32.8125
		99	1	1.5625	34.375
		102	1	1.5625	35.9375
		109	1	1.5625	37.5
		117	1	1.5625	39.0625
		120	4	6.25	45.3125
		123	1	1.5625	46.875
		124	1	1.5625	48.4375
		125	1	1.5625	50
		130	2	3.125	53.125
		131	2	3.125	56.25
		133	1	1.5625	57.8125
		134	1	1.5625	59.375
		135	1	1.5625	60.9375
		145	1	1.5625	62.5
		147	1	1.5625	64.0625
		149	1	1.5625	65.625
		150	1	1.5625	67.1875
		151	3	4.6875	71.875
		153	1	1.5625	73.4375
		155	4	6.25	79.6875
		161	1	1.5625	81.25
		165	2	3.125	84.375
		175	1	1.5625	85.9375
		176	1	1.5625	87.5
		180	3	4.6875	92.1875
		185	2	3.125	95.3125
		188	1	1.5625	96.875
		210	2	3.125	100
		Total	64	100
	globalepilepsia
			Frequency	Porcentage ok	cummulativepercentage
	ok	0	2	3.125	3.125
		18	1	1.5625	4.6875
		20	1	1.5625	6.25
		23	1	1.5625	7.8125
		27	2	3.125	10.9375
		28	1	1.5625	12.5
		39	1	1.5625	14.0625
		42	1	1.5625	15.625
		49	1	1.5625	17.1875
		52	2	3.125	20.3125
		53	1	1.5625	21.875
		54	1	1.5625	23.4375
		56	1	1.5625	25
		57	2	3.125	28.125
		58	1	1.5625	29.6875
		60	2	3.125	32.8125
		61	1	1.5625	34.375
		62	1	1.5625	35.9375
		64	1	1.5625	37.5
		65	2	3.125	40.625
		67	4	6.25	46.875
		68	1	1.5625	48.4375
		69	1	1.5625	50
		72	1	1.5625	51.5625
		74	3	4.6875	56.25
		75	2	3.125	59.375
		77	1	1.5625	60.9375
		79	1	1.5625	62.5
		81	2	3.125	65.625
		82	2	3.125	68.75
		83	1	1.5625	70.3125
		86	1	1.5625	71.875
		87	1	1.5625	73.4375
		92	1	1.5625	75
		95	2	3.125	78.125
		97	1	1.5625	79.6875
		98	1	1.5625	81.25
		99	3	4.6875	85.9375
		100	1	1.5625	87.5
		103	1	1.5625	89.0625
		104	1	1.5625	90.625
		107	1	1.5625	92.1875
		112	1	1.5625	93.75
		121	1	1.5625	95.3125
		130	1	1.5625	96.875
		140	1	1.5625	98.4375
		150	1	1.5625	100
		Total	64	100
	GFAPsummatory
			Frequency	Porcentage ok	cummulativepercentage
	ok	67	1	1.5625	1.5625
		101	1	1.5625	3.125
		103	1	1.5625	4.6875
		105	1	1.5625	6.25
		113	1	1.5625	7.8125
		115	1	1.5625	9.375
		124	1	1.5625	10.9375
		131	1	1.5625	12.5
		132	1	1.5625	14.0625
		152	1	1.5625	15.625
		157	1	1.5625	17.1875
		164	1	1.5625	18.75
		172	1	1.5625	20.3125
		174	1	1.5625	21.875
		176	1	1.5625	23.4375
		177	1	1.5625	25
		186	1	1.5625	26.5625
		197	1	1.5625	28.125
		198	1	1.5625	29.6875
		201	1	1.5625	31.25
		203	1	1.5625	32.8125
		204	1	1.5625	34.375
		206	2	3.125	37.5
		209	1	1.5625	39.0625
		210	1	1.5625	40.625
		213	1	1.5625	42.1875
		221	1	1.5625	43.75
		225	1	1.5625	45.3125
		233	1	1.5625	46.875
		236	1	1.5625	48.4375
		237	1	1.5625	50
		239	2	3.125	53.125
		241	1	1.5625	54.6875
		242	1	1.5625	56.25
		243	1	1.5625	57.8125
		250	1	1.5625	59.375
		253	1	1.5625	60.9375
		254	1	1.5625	62.5
		255	1	1.5625	64.0625
		260	2	3.125	67.1875
		261	1	1.5625	68.75
		264	1	1.5625	70.3125
		267	1	1.5625	71.875
		270	1	1.5625	73.4375
		273	2	3.125	76.5625
		274	1	1.5625	78.125
		277	1	1.5625	79.6875
		281	2	3.125	82.8125
		283	1	1.5625	84.375
		304	1	1.5625	85.9375
		319	1	1.5625	87.5
		325	1	1.5625	89.0625
		335	1	1.5625	90.625
		338	1	1.5625	92.1875
		347	1	1.5625	93.75
		359	1	1.5625	95.3125
		368	1	1.5625	96.875
		401	1	1.5625	98.4375
		410	1	1.5625	100
		Total	64	100
[truncated: 29 more columns]
